# Supplementary material for: Limited DNA methylation variation and the transcription of MET1 and DDM1 in the genus Chrysanthemum (Asteraceae): following the track of polyploidy
Source: Front Plant Sci. 2015 Aug 27;6:668. doi: 10.3389/fpls.2015.00668 (PMC4550781; doi:10.3389/fpls.2015.00668)
Supplement: Data S1 — Binary allele calls for MSAP data. [file Data_Sheet_1.XLSX]

## Sheet: E2+HM5
	C. boreale			C. dichrum			C. japonicum			C. lavandulifolium			C. nankingense			T. vulgare			C. chanetii			C. indicum			C. japonicum var. wakasaense			C. okiense			C. yoshinaganthum			C. japonense			C. morifolium			C. vestitum			C. zawadskii			A.× marginatum			A. shiwogiku
Loci	H	M	loci	H	M	loci	H	M	loci	H	M	loci	H	M	loci	H	M	loci	H	M	loci	H	M	loci	H	M	loci	H	M	loci	H	M	loci	H	M	loci	H	M	loci	H	M	loci	H	M	loci	H	M	loci	H
loci1	1	1	loci1	1	1	loci1	1	1	loci1	1	1	loci1	1	1	loci1	1	1	loci1	1	1	loci1	1	1	loci1	1	1	loci1	1	1	loci1	1	0	loci1	1	1	loci1	1	1	loci1	1	0	loci1	1	1	loci1	1	1	loci1	1
loci2	1	0	loci2	1	1	loci2	1	1	loci2	1	1	loci2	1	0	loci2	1	1	loci2	0	1	loci2	1	1	loci2	1	1	loci2	1	1	loci2	0	1	loci2	1	1	loci2	1	0	loci2	1	1	loci2	0	1	loci2	1	1	loci2	1
loci3	1	1	loci3	1	1	loci3	1	0	loci3	0	1	loci3	1	1	loci3	0	1	loci3	1	1	loci3	1	1	loci3	1	0	loci3	1	1	loci3	1	1	loci3	1	0	loci3	1	1	loci3	1	1	loci3	1	1	loci3	1	0	loci3	1
loci4	1	0	loci4	1	1	loci4	1	1	loci4	1	1	loci4	1	1	loci4	1	1	loci4	0	1	loci4	1	1	loci4	1	1	loci4	1	1	loci4	0	1	loci4	1	1	loci4	1	0	loci4	1	1	loci4	1	1	loci4	1	1	loci4	1
loci5	1	1	loci5	1	1	loci5	1	1	loci5	1	0	loci5	1	1	loci5	1	1	loci5	1	1	loci5	1	1	loci5	1	1	loci5	1	1	loci5	1	1	loci5	0	1	loci5	1	1	loci5	1	1	loci5	1	1	loci5	1	1	loci5	1
loci6	1	1	loci6	1	1	loci6	1	1	loci6	1	1	loci6	1	1	loci6	1	1	loci6	1	1	loci6	1	1	loci6	1	1	loci6	1	1	loci6	1	1	loci6	1	1	loci6	1	1	loci6	1	1	loci6	1	1	loci6	1	1	loci6	1
loci7	1	1	loci7	1	1	loci7	1	1	loci7	1	1	loci7	1	1	loci7	1	1	loci7	1	1	loci7	1	1	loci7	1	0	loci7	1	1	loci7	1	1	loci7	1	1	loci7	1	1	loci7	1	1	loci7	1	1	loci7	1	1	loci7	1
loci8	0	1	loci8	1	1	loci8	0	1	loci8	1	1	loci8	1	1	loci8	1	1	loci8	1	1	loci8	1	1	loci8	1	1	loci8	1	1	loci8	1	0	loci8	0	1	loci8	1	1	loci8	1	1	loci8	1	1	loci8	1	1	loci8	1
loci9	1	1	loci9	1	0	loci9	1	1	loci9	1	1	loci9	1	1	loci9	1	1	loci9	0	1	loci9	1	1	loci9	1	0	loci9	1	1	loci9	1	1	loci9	1	1	loci9	0	1	loci9	1	0	loci9	1	0	loci9	1	1	loci9	1
loci10	1	1	loci10	1	1	loci10	1	1	loci10	1	1	loci10	1	0	loci10	1	1	loci10	1	1	loci10	1	0	loci10	1	0	loci10	1	1	loci10	1	0	loci10	1	0	loci10	1	0	loci10	1	1	loci10	1	1	loci10	1	1	loci10	1
loci11	1	0	loci11	1	1	loci11	1	1	loci11	1	1	loci11	1	1	loci11	1	0	loci11	1	1	loci11	1	1	loci11	1	1	loci11	1	1	loci11	1	1	loci11	1	0	loci11	1	1	loci11	1	0	loci11	0	1	loci11	1	1	loci11	1
loci12	1	1	loci12	0	1	loci12	1	1	loci12	1	1	loci12	0	1	loci12	1	0	loci12	0	1	loci12	0	1	loci12	0	1	loci12	1	1	loci12	0	1	loci12	1	1	loci12	1	0	loci12	1	1	loci12	1	0	loci12	1	1	loci12	1
loci13	1	1	loci13	1	0	loci13	1	1	loci13	1	1	loci13	1	1	loci13	1	1	loci13	1	1	loci13	1	1	loci13	1	1	loci13	1	1	loci13	1	1	loci13	1	1	loci13	1	1	loci13	1	1	loci13	1	1	loci13	1	0	loci13	1
loci14	1	1	loci14	1	1	loci14	0	1	loci14	1	1	loci14	1	1	loci14	0	1	loci14	1	1	loci14	0	1	loci14	1	0	loci14	0	1	loci14	1	1	loci14	1	1	loci14	1	0	loci14	0	1	loci14	1	0	loci14	1	1	loci14	1
loci15	1	1	loci15	1	0	loci15	0	1	loci15	1	1	loci15	0	1	loci15	1	1	loci15	0	1	loci15	0	1	loci15	1	1	loci15	1	1	loci15	1	1	loci15	1	1	loci15	1	1	loci15	1	1	loci15	1	1	loci15	1	1	loci15	0
loci16	0	1	loci16	1	1	loci16	1	1	loci16	1	1	loci16	0	1	loci16	1	0	loci16	1	0	loci16	0	1	loci16	0	1	loci16	1	1	loci16	1	1	loci16	1	1	loci16	1	1	loci16	1	1	loci16	0	1	loci16	1	1	loci16	1
loci17	0	1	loci17	1	1	loci17	1	1	loci17	1	1	loci17	1	1	loci17	1	1	loci17	1	1	loci17	1	1	loci17	0	1	loci17	0	1	loci17	1	1	loci17	0	1	loci17	1	0	loci17	1	1	loci17	1	1	loci17	1	1	loci17	1
loci18	1	1	loci18	0	1	loci18	0	1	loci18	1	1	loci18	1	1	loci18	0	1	loci18	0	1	loci18	0	1	loci18	0	1	loci18	1	1	loci18	1	1	loci18	0	1	loci18	0	1	loci18	1	1	loci18	1	1	loci18	1	1	loci18	0
loci19	0	1	loci19	1	1	loci19	1	1	loci19	1	1	loci19	1	1	loci19	0	1	loci19	1	1	loci19	0	1	loci19	1	1	loci19	1	1	loci19	1	0	loci19	0	1	loci19	1	1	loci19	1	1	loci19	1	1	loci19	1	1	loci19	1
loci20	1	0	loci20	1	1	loci20	1	1	loci20	1	0	loci20	0	1	loci20	1	1	loci20	1	1	loci20	1	0	loci20	1	0	loci20	1	1	loci20	1	1	loci20	1	1	loci20	0	1	loci20	0	1	loci20	1	1	loci20	1	1	loci20	1
loci21	1	1	loci21	1	1	loci21	1	1	loci21	1	1	loci21	1	1	loci21	1	1	loci21	1	1	loci21	1	1	loci21	1	1	loci21	0	1	loci21	1	1	loci21	1	1	loci21	1	1	loci21	1	1	loci21	1	1	loci21	1	1	loci21	1
loci22	1	1	loci22	1	1	loci22	1	1	loci22	0	1	loci22	1	0	loci22	1	1	loci22	0	1	loci22	1	1	loci22	1	1	loci22	1	1	loci22	1	1	loci22	0	1	loci22	1	1	loci22	1	0	loci22	1	1	loci22	1	1	loci22	0
loci23	1	1	loci23	1	1	loci23	1	1	loci23	0	1	loci23	1	1	loci23	1	0	loci23	1	1	loci23	1	1	loci23	0	1	loci23	1	1	loci23	1	1	loci23	1	1	loci23	1	1	loci23	1	1	loci23	1	1	loci23	1	0	loci23	1
loci24	0	1	loci24	1	1	loci24	1	1	loci24	1	1	loci24	0	1	loci24	1	1	loci24	0	1	loci24	1	0	loci24	0	1	loci24	1	1	loci24	0	1	loci24	1	1	loci24	0	1	loci24	1	1	loci24	1	1	loci24	0	1	loci24	1
loci25	1	1	loci25	1	1	loci25	1	1	loci25	1	1	loci25	1	1	loci25	0	1	loci25	0	1	loci25	1	1	loci25	1	1	loci25	1	1	loci25	1	1	loci25	0	1	loci25	1	1	loci25	1	1	loci25	1	1	loci25	1	1	loci25	0
loci26	0	1	loci26	1	1	loci26	1	1	loci26	1	1	loci26	1	1	loci26	1	1	loci26	1	1	loci26	1	0	loci26	1	1	loci26	1	1	loci26	1	1	loci26	0	1	loci26	1	0	loci26	0	1	loci26	1	1	loci26	1	0	loci26	1
loci27	1	1	loci27	0	1	loci27	1	1	loci27	1	1	loci27	0	1	loci27	1	1	loci27	1	1	loci27	1	1	loci27	1	1	loci27	1	1	loci27	0	1	loci27	1	1	loci27	0	1	loci27	1	1	loci27	1	1	loci27	0	1	loci27	1
loci28	0	1	loci28	1	1	loci28	1	1	loci28	1	0	loci28	1	1	loci28	1	1	loci28	1	1	loci28	1	1	loci28	1	1	loci28	1	1	loci28	1	1	loci28	1	1	loci28	1	1	loci28	1	0	loci28	1	1	loci28	1	1	loci28	1
loci29	1	1	loci29	1	1	loci29	1	0	loci29	1	0	loci29	1	1	loci29	1	0	loci29	1	1	loci29	1	1	loci29	1	1	loci29	1	1	loci29	0	1	loci29	1	0	loci29	1	0	loci29	1	1	loci29	0	1	loci29	1	1	loci29	0
loci30	1	1	loci30	0	1	loci30	1	1	loci30	1	1	loci30	1	0	loci30	0	1	loci30	1	1	loci30	1	1	loci30	1	1	loci30	1	1	loci30	1	1	loci30	1	1	loci30	1	1	loci30	1	1	loci30	1	1	loci30	1	1	loci30	1
loci31	1	1	loci31	1	1	loci31	1	0	loci31	0	1	loci31	1	0	loci31	1	1	loci31	0	1	loci31	1	1	loci31	1	0	loci31	1	1	loci31	1	0	loci31	1	0	loci31	1	0	loci31	0	1	loci31	1	1	loci31	1	1	loci31	1
loci32	1	1	loci32	1	0	loci32	1	1	loci32	1	1	loci32	1	1	loci32	1	1	loci32	1	1	loci32	1	0	loci32	1	1	loci32	1	1	loci32	1	1	loci32	1	1	loci32	1	1	loci32	1	1	loci32	1	0	loci32	1	0	loci32	1
loci33	1	1	loci33	1	1	loci33	1	0	loci33	1	1	loci33	1	0	loci33	1	1	loci33	0	1	loci33	1	1	loci33	1	0	loci33	1	1	loci33	0	1	loci33	1	1	loci33	1	0	loci33	1	1	loci33	1	1	loci33	1	1	loci33	0
loci34	1	0	loci34	0	1	loci34	1	1	loci34	1	1	loci34	0	1	loci34	1	1	loci34	1	1	loci34	1	1	loci34	1	0	loci34	1	1	loci34	1	1	loci34	1	1	loci34	1	1	loci34	1	1	loci34	0	1	loci34	0	1	loci34	1
loci35	1	1	loci35	1	1	loci35	1	0	loci35	1	0	loci35	1	1	loci35	1	1	loci35	0	1	loci35	1	1	loci35	1	1	loci35	1	0	loci35	1	0	loci35	1	0	loci35	1	1	loci35	0	1	loci35	1	0	loci35	1	1	loci35	0
loci36	1	1	loci36	0	1	loci36	1	1	loci36	1	1	loci36	1	1	loci36	1	1	loci36	1	1	loci36	1	1	loci36	0	1	loci36	1	0	loci36	1	1	loci36	1	1	loci36	1	1	loci36	1	1	loci36	1	1	loci36	1	0	loci36	1
loci37	1	1	loci37	1	0	loci37	1	0	loci37	1	1	loci37	0	1	loci37	1	0	loci37	1	1	loci37	0	1	loci37	1	1	loci37	1	1	loci37	1	0	loci37	0	1	loci37	1	1	loci37	1	1	loci37	1	1	loci37	1	1	loci37	1
loci38	1	0	loci38	1	1	loci38	0	1	loci38	1	1	loci38	1	1	loci38	1	1	loci38	1	1	loci38	1	1	loci38	1	0	loci38	1	1	loci38	1	1	loci38	1	1	loci38	1	1	loci38	0	1	loci38	1	1	loci38	1	0	loci38	0
loci39	1	0	loci39	1	1	loci39	0	1	loci39	1	1	loci39	1	1	loci39	0	1	loci39	1	1	loci39	1	1	loci39	1	1	loci39	0	1	loci39	0	1	loci39	1	1	loci39	0	1	loci39	1	1	loci39	0	1	loci39	0	1	loci39	1
loci40	0	1	loci40	1	1	loci40	1	1	loci40	1	1	loci40	0	1	loci40	0	1	loci40	1	0	loci40	0	1	loci40	1	1	loci40	0	1	loci40	0	1	loci40	0	1	loci40	1	1	loci40	1	1	loci40	1	0	loci40	0	1	loci40	1
loci41	1	1	loci41	1	1	loci41	1	0	loci41	1	1	loci41	1	1	loci41	0	1	loci41	1	1	loci41	1	1	loci41	0	1	loci41	1	1	loci41	1	1	loci41	1	1	loci41	0	1	loci41	1	0	loci41	1	1	loci41	0	1	loci41	1
loci42	1	1	loci42	1	0	loci42	1	1	loci42	1	1	loci42	1	1	loci42	1	1	loci42	1	0	loci42	1	1	loci42	1	1	loci42	1	0	loci42	0	1	loci42	1	0	loci42	1	1	loci42	1	1	loci42	0	1	loci42	1	1	loci42	0
loci43	1	1	loci43	1	1	loci43	1	0	loci43	1	1	loci43	1	1	loci43	1	0	loci43	1	0	loci43	1	1	loci43	0	1	loci43	1	1	loci43	0	1	loci43	1	1	loci43	0	1	loci43	1	1	loci43	0	1	loci43	1	0	loci43	1
loci44	1	0	loci44	1	1	loci44	1	0	loci44	1	0	loci44	1	1	loci44	1	0	loci44	0	1	loci44	1	1	loci44	0	1	loci44	1	0	loci44	1	1	loci44	1	0	loci44	0	1	loci44	0	1	loci44	1	1	loci44	0	1	loci44	1
loci45	1	1	loci45	1	0	loci45	1	0	loci45	1	1	loci45	1	0	loci45	1	1	loci45	1	1	loci45	1	1	loci45	1	1	loci45	1	0	loci45	1	0	loci45	1	0	loci45	1	0	loci45	1	1	loci45	1	1	loci45	1	0	loci45	1
loci46	1	0	loci46	1	1	loci46	1	0	loci46	1	0	loci46	1	0	loci46	1	0	loci46	1	0	loci46	1	1	loci46	1	1	loci46	0	1	loci46	1	1	loci46	1	0	loci46	1	1	loci46	1	1	loci46	1	0	loci46	1	0	loci46	1
loci47	1	1	loci47	0	1	loci47	1	0	loci47	1	1	loci47	1	0	loci47	0	1	loci47	0	1	loci47	1	0	loci47	1	1	loci47	1	1	loci47	1	0	loci47	1	1	loci47	1	1	loci47	1	0	loci47	1	1	loci47	1	0	loci47	1
loci48	1	1	loci48	1	1	loci48	1	0	loci48	1	0	loci48	1	1	loci48	1	1	loci48	1	1	loci48	1	1	loci48	1	1	loci48	1	0	loci48	1	1	loci48	1	0	loci48	1	1	loci48	0	1	loci48	1	0	loci48	1	1	loci48	0
loci49	1	0	loci49	0	1	loci49	0	1	loci49	1	0	loci49	1	0	loci49	1	1	loci49	1	0	loci49	1	1	loci49	1	0	loci49	1	0	loci49	1	0	loci49	0	1	loci49	1	1	loci49	0	1	loci49	1	0	loci49	1	0	loci49	0
loci50	0	1				loci50	0	1	loci50	1	0	loci50	1	1	loci50	1	1	loci50	0	1	loci50	0	1	loci50	1	0	loci50	1	1	loci50	1	1	loci50	1	0	loci50	1	1				loci50	1	0	loci50	1	1	loci50	0
loci51	0	1				loci51	0	1	loci51	0	1	loci51	0	1	loci51	0	1							loci51	1	0	loci51	1	0	loci51	1	0	loci51	0	1	loci51	1	0				loci51	1	0	loci51	0	1
						loci52	0	1	loci52	0	1	loci52	1	0										loci52	1	0	loci52	1	1	loci52	1	0	loci52	0	1	loci52	1	0				loci52	1	0	loci52	0	1
[truncated: 10 more columns]

## Sheet: E2+HM7
	C. boreale			C. dichrum			C. japonicum			C. lavandulifolium			C. nankingense			T. vulgare			C. chanetii			C. indicum			C. japonicum var. wakasaense			C. okiense			C. yoshinaganthum			C. japonense			C. morifolium			C. vestitum			C. zawadskii			A.× marginatum			A. shiwogiku
loci	H	M	loci	H	M	loci	H	M	loci	H	M	loci	H	M	loci	H	M	loci	H	M	loci	H	M	loci	H	M	loci	H	M	loci	H	M	loci	H	M	loci	H	M	loci	H	M	loci	H	M	loci	H	M	loci	H
loci1	1	0	loci1	1	1	loci1	1	0	loci1	1	1	loci1	1	1	loci1	1	1	loci1	0	1	loci1	1	1	loci1	1	1	loci1	1	1	loci1	1	1	loci1	1	1	loci1	1	1	loci1	1	1	loci1	1	1	loci1	1	1	loci1	1
loci2	0	1	loci2	1	0	loci2	1	1	loci2	1	0	loci2	0	1	loci2	1	0	loci2	1	1	loci2	1	0	loci2	1	1	loci2	1	1	loci2	0	1	loci2	0	1	loci2	1	1	loci2	1	1	loci2	0	1	loci2	0	1	loci2	0
loci3	1	0	loci3	1	1	loci3	1	1	loci3	1	1	loci3	1	0	loci3	1	1	loci3	1	1	loci3	1	1	loci3	1	1	loci3	0	1	loci3	0	1	loci3	1	0	loci3	1	1	loci3	1	1	loci3	1	1	loci3	1	0	loci3	1
loci4	1	1	loci4	1	1	loci4	1	1	loci4	1	1	loci4	1	1	loci4	1	1	loci4	1	1	loci4	1	1	loci4	1	1	loci4	1	1	loci4	1	0	loci4	1	1	loci4	1	0	loci4	0	1	loci4	1	0	loci4	1	0	loci4	1
loci5	0	1	loci5	1	0	loci5	1	0	loci5	1	0	loci5	1	1	loci5	1	0	loci5	1	0	loci5	1	0	loci5	1	1	loci5	1	1	loci5	1	1	loci5	1	1	loci5	1	1	loci5	1	0	loci5	1	1	loci5	0	1	loci5	1
loci6	1	0	loci6	0	1	loci6	1	0	loci6	1	1	loci6	1	1	loci6	1	1	loci6	1	0	loci6	1	1	loci6	1	1	loci6	0	1	loci6	1	0	loci6	1	0	loci6	1	0	loci6	0	1	loci6	1	0	loci6	1	1	loci6	1
loci7	0	1	loci7	0	1	loci7	1	1	loci7	0	1	loci7	1	1	loci7	1	0	loci7	0	1	loci7	1	1	loci7	1	1	loci7	1	1	loci7	1	0	loci7	0	1	loci7	1	1	loci7	1	0	loci7	1	1	loci7	1	1	loci7	1
loci8	1	1	loci8	1	0	loci8	1	1	loci8	1	1	loci8	1	0	loci8	1	1	loci8	1	1	loci8	1	1	loci8	1	1	loci8	1	1	loci8	1	1	loci8	1	0	loci8	1	1	loci8	1	1	loci8	1	1	loci8	1	1	loci8	1
loci9	1	1	loci9	1	1	loci9	1	1	loci9	1	1	loci9	1	1	loci9	1	1	loci9	1	1	loci9	1	1	loci9	1	1	loci9	1	1	loci9	1	1	loci9	1	1	loci9	1	1	loci9	1	1	loci9	1	1	loci9	1	1	loci9	1
loci10	1	1	loci10	0	1	loci10	1	1	loci10	1	1	loci10	1	1	loci10	1	1	loci10	1	1	loci10	0	1	loci10	1	1	loci10	1	1	loci10	1	1	loci10	1	1	loci10	0	1	loci10	1	0	loci10	1	0	loci10	0	1	loci10	1
loci11	1	1	loci11	1	0	loci11	0	1	loci11	1	1	loci11	1	1	loci11	1	0	loci11	1	1	loci11	1	1	loci11	0	1	loci11	1	0	loci11	1	1	loci11	1	0	loci11	1	0	loci11	1	1	loci11	0	1	loci11	1	0	loci11	1
loci12	1	0	loci12	1	1	loci12	1	0	loci12	1	0	loci12	0	1	loci12	1	1	loci12	1	0	loci12	1	1	loci12	1	0	loci12	1	1	loci12	0	1	loci12	1	1	loci12	1	0	loci12	1	1	loci12	1	0	loci12	1	0	loci12	1
loci13	1	0	loci13	1	1	loci13	1	1	loci13	1	1	loci13	1	1	loci13	1	1	loci13	1	1	loci13	1	1	loci13	1	1	loci13	1	1	loci13	1	0	loci13	1	0	loci13	0	1	loci13	1	1	loci13	1	1	loci13	1	1	loci13	1
loci14	1	1	loci14	1	1	loci14	1	1	loci14	1	1	loci14	1	1	loci14	1	1	loci14	1	1	loci14	1	1	loci14	1	0	loci14	1	1	loci14	1	0	loci14	1	0	loci14	1	1	loci14	1	1	loci14	1	1	loci14	1	1	loci14	1
loci15	1	1	loci15	1	1	loci15	1	1	loci15	0	1	loci15	1	0	loci15	0	1	loci15	1	1	loci15	1	0	loci15	1	1	loci15	1	0	loci15	1	1	loci15	1	1	loci15	1	1	loci15	1	1	loci15	1	0	loci15	1	0	loci15	1
loci16	1	1	loci16	1	1	loci16	1	0	loci16	1	1	loci16	0	1	loci16	1	1	loci16	1	0	loci16	1	1	loci16	1	1	loci16	0	1	loci16	1	0	loci16	1	1	loci16	1	0	loci16	0	1	loci16	0	1	loci16	0	1	loci16	1
loci17	1	0	loci17	1	0	loci17	0	1	loci17	1	0	loci17	1	0	loci17	1	1	loci17	0	1	loci17	1	0	loci17	0	1	loci17	1	1	loci17	1	0	loci17	1	0	loci17	1	0	loci17	1	1	loci17	1	1	loci17	1	1	loci17	1
loci18	1	1	loci18	1	1	loci18	1	0	loci18	0	1	loci18	1	0	loci18	1	0	loci18	1	1	loci18	1	0	loci18	1	1	loci18	1	0	loci18	1	0	loci18	1	0	loci18	0	1	loci18	1	1	loci18	1	1	loci18	1	1	loci18	0
loci19	1	0	loci19	1	1	loci19	1	1	loci19	1	1	loci19	1	0	loci19	1	1	loci19	1	1	loci19	0	1	loci19	1	1	loci19	1	1	loci19	1	1	loci19	0	1	loci19	1	0	loci19	1	1	loci19	1	0	loci19	1	0	loci19	1
loci20	1	0	loci20	1	1	loci20	0	1	loci20	1	1	loci20	1	0	loci20	1	1	loci20	1	1	loci20	1	1	loci20	1	1	loci20	1	1	loci20	1	1	loci20	1	1	loci20	1	0	loci20	1	1	loci20	1	0	loci20	1	1	loci20	1
loci21	1	1	loci21	1	1	loci21	1	1	loci21	1	0	loci21	0	1	loci21	1	1	loci21	1	0	loci21	1	1	loci21	1	1	loci21	1	1	loci21	1	1	loci21	1	1	loci21	0	1	loci21	1	1	loci21	1	1	loci21	1	1	loci21	1
loci22	1	1	loci22	1	1	loci22	1	1	loci22	1	0	loci22	1	1	loci22	1	1	loci22	1	0	loci22	1	1	loci22	1	1	loci22	1	1	loci22	1	1	loci22	1	0	loci22	1	0	loci22	1	1	loci22	1	1	loci22	1	1	loci22	1
loci23	1	1	loci23	1	1	loci23	1	0	loci23	1	1	loci23	1	0	loci23	1	0	loci23	1	1	loci23	1	1	loci23	1	0	loci23	1	1	loci23	1	1	loci23	1	1	loci23	1	1	loci23	1	1	loci23	1	1	loci23	0	1	loci23	1
loci24	0	1	loci24	1	1	loci24	1	1	loci24	1	1	loci24	1	1	loci24	1	0	loci24	1	1	loci24	1	1	loci24	1	1	loci24	1	1	loci24	1	1	loci24	1	1	loci24	1	0	loci24	0	1	loci24	0	1	loci24	0	1	loci24	1
loci25	0	1	loci25	1	1	loci25	1	1	loci25	0	1	loci25	1	1	loci25	1	1	loci25	1	1	loci25	1	1	loci25	1	1	loci25	1	0	loci25	1	0	loci25	1	1	loci25	1	1	loci25	1	1	loci25	1	1	loci25	1	0	loci25	1
loci26	1	1	loci26	1	0	loci26	1	1	loci26	1	1	loci26	1	0	loci26	0	1	loci26	1	0	loci26	1	0	loci26	1	0	loci26	1	0	loci26	1	1	loci26	1	0	loci26	0	1	loci26	0	1	loci26	1	0	loci26	1	1	loci26	1
loci27	0	1	loci27	0	1	loci27	0	1	loci27	1	0	loci27	1	1	loci27	1	1	loci27	1	1	loci27	0	1	loci27	1	1	loci27	0	1	loci27	0	1	loci27	1	1	loci27	1	1	loci27	1	1	loci27	1	1	loci27	0	1	loci27	1
loci28	1	1	loci28	1	1	loci28	1	0	loci28	0	1	loci28	1	1	loci28	0	1	loci28	1	1	loci28	1	0	loci28	0	1	loci28	0	1	loci28	1	1	loci28	1	1	loci28	1	0	loci28	0	1	loci28	0	1	loci28	0	1	loci28	1
loci29	1	1	loci29	1	1	loci29	1	1	loci29	1	1	loci29	1	1	loci29	1	0	loci29	1	1	loci29	1	0	loci29	1	0	loci29	0	1	loci29	0	1	loci29	1	1	loci29	1	1	loci29	0	1	loci29	1	1	loci29	1	1	loci29	1
loci30	1	1	loci30	0	1	loci30	0	1	loci30	1	0	loci30	1	1	loci30	1	1	loci30	0	1	loci30	1	1	loci30	1	1	loci30	1	1	loci30	1	1	loci30	0	1	loci30	1	0	loci30	1	1	loci30	0	1	loci30	0	1	loci30	0
loci31	1	0	loci31	1	1	loci31	0	1	loci31	1	1	loci31	1	1	loci31	1	1	loci31	0	1	loci31	0	1	loci31	1	1	loci31	1	0	loci31	0	1	loci31	1	1	loci31	1	1	loci31	1	1	loci31	1	0	loci31	1	0	loci31	1
loci32	1	1	loci32	1	1	loci32	1	1	loci32	0	1	loci32	1	0	loci32	1	1	loci32	1	0	loci32	1	0	loci32	1	0	loci32	0	1	loci32	1	0	loci32	0	1	loci32	1	1	loci32	1	0	loci32	1	0	loci32	1	1	loci32	1
loci33	1	0	loci33	1	0	loci33	0	1	loci33	1	1	loci33	0	1	loci33	1	1	loci33	1	1	loci33	1	1	loci33	1	1	loci33	1	0	loci33	1	0	loci33	1	1	loci33	0	1	loci33	1	1	loci33	1	1	loci33	1	0	loci33	1
loci34	1	1	loci34	1	0	loci34	1	0	loci34	1	1	loci34	1	1	loci34	0	1	loci34	0	1	loci34	0	1	loci34	1	0	loci34	0	1	loci34	1	0	loci34	1	1	loci34	1	0	loci34	0	1	loci34	1	1	loci34	1	1	loci34	1
loci35	1	1	loci35	1	0	loci35	1	1	loci35	1	1	loci35	1	0	loci35	1	1	loci35	1	0	loci35	1	0	loci35	1	1	loci35	0	1	loci35	1	1	loci35	0	1	loci35	0	1	loci35	1	1	loci35	0	1	loci35	1	1	loci35	1
loci36	1	1	loci36	0	1	loci36	0	1	loci36	1	1	loci36	1	1	loci36	0	1	loci36	1	0	loci36	1	0	loci36	0	1	loci36	1	1	loci36	1	0	loci36	1	0	loci36	1	0	loci36	0	1	loci36	0	1	loci36	1	1	loci36	1
loci37	1	0	loci37	0	1	loci37	1	1	loci37	1	0	loci37	1	0	loci37	1	1	loci37	1	0	loci37	1	0	loci37	0	1	loci37	0	1	loci37	1	1	loci37	0	1	loci37	0	1	loci37	1	1	loci37	1	1	loci37	1	1	loci37	1
loci38	0	1	loci38	0	1	loci38	1	1	loci38	1	1	loci38	1	0	loci38	1	0	loci38	1	1	loci38	1	1	loci38	1	1	loci38	0	1	loci38	0	1	loci38	1	0	loci38	1	1	loci38	1	1	loci38	1	0	loci38	1	0	loci38	1
loci39	1	1	loci39	1	0	loci39	1	0	loci39	1	0	loci39	0	1	loci39	1	0	loci39	1	0	loci39	1	0	loci39	1	0	loci39	0	1	loci39	1	0	loci39	1	1	loci39	1	1	loci39	1	0	loci39	0	1	loci39	1	0	loci39	0
loci40	1	0	loci40	1	0	loci40	0	1	loci40	1	1	loci40	1	0	loci40	0	1	loci40	0	1	loci40	0	1	loci40	1	0	loci40	1	1	loci40	1	1	loci40	1	1	loci40	1	0	loci40	1	1	loci40	1	1	loci40	1	1	loci40	1
loci41	1	1	loci41	1	1	loci41	0	1	loci41	0	1	loci41	0	1	loci41	1	0	loci41	1	1	loci41	1	1	loci41	0	1	loci41	1	1	loci41	0	1	loci41	0	1	loci41	1	0	loci41	1	1	loci41	1	1	loci41	0	1	loci41	0
loci42	0	1	loci42	1	1	loci42	1	0	loci42	0	1	loci42	0	1	loci42	0	1	loci42	1	0	loci42	1	0	loci42	1	0	loci42	1	0	loci42	1	0	loci42	1	1	loci42	1	1	loci42	1	0	loci42	0	1	loci42	1	1	loci42	0
loci43	1	1	loci43	1	1	loci43	1	1	loci43	1	0	loci43	0	1	loci43	1	0	loci43	1	0	loci43	1	0	loci43	1	1	loci43	1	0	loci43	1	1	loci43	1	0	loci43	1	0	loci43	0	1	loci43	1	1	loci43	1	1	loci43	1
loci44	0	1	loci44	1	1	loci44	0	1	loci44	1	1	loci44	1	0	loci44	1	1	loci44	0	1	loci44	0	1	loci44	0	1	loci44	1	1	loci44	1	0	loci44	1	0	loci44	1	0	loci44	1	1	loci44	0	1	loci44	1	1	loci44	1
loci45	1	1	loci45	1	0	loci45	0	1	loci45	1	0	loci45	1	1	loci45	0	1	loci45	1	1	loci45	1	0	loci45	0	1	loci45	0	1	loci45	0	1	loci45	0	1	loci45	0	1	loci45	1	1	loci45	1	0	loci45	1	0	loci45	0
loci46	0	1	loci46	0	1	loci46	1	0	loci46	1	1	loci46	0	1	loci46	0	1	loci46	1	1	loci46	1	1	loci46	0	1	loci46	1	0	loci46	0	1	loci46	0	1	loci46	1	1	loci46	1	0	loci46	1	0	loci46	0	1	loci46	0
loci47	1	0	loci47	1	1	loci47	1	0	loci47	0	1	loci47	1	1	loci47	0	1	loci47	1	0	loci47	0	1	loci47	0	1	loci47	0	1	loci47	1	1	loci47	1	1	loci47	0	1	loci47	0	1	loci47	1	0	loci47	0	1	loci47	1
loci48	0	1	loci48	1	0	loci48	0	1	loci48	1	1	loci48	0	1				loci48	0	1	loci48	0	1	loci48	1	0	loci48	1	1	loci48	0	1	loci48	0	1	loci48	0	1	loci48	1	1	loci48	0	1	loci48	1	0	loci48	0
loci49	0	1	loci49	0	1	loci49	1	0	loci49	1	1	loci49	0	1				loci49	0	1	loci49	1	1	loci49	1	0	loci49	1	1	loci49	1	0	loci49	0	1	loci49	1	0	loci49	0	1	loci49	0	1	loci49	1	0	loci49	0
loci50	1	1	loci50	1	0	loci50	1	0	loci50	0	1	loci50	1	1				loci50	0	1	loci50	1	1	loci50	1	1	loci50	1	0	loci50	0	1	loci50	1	1	loci50	1	0	loci50	1	1							loci50	0
loci51	0	1				loci51	1	1	loci51	0	1							loci51	0	1	loci51	0	1	loci51	1	0	loci51	0	1	loci51	1	0	loci51	0	1	loci51	1	1	loci51	1	0
loci52	0	1				loci52	0	1	loci52	0	1							loci52	1	1				loci52	0	1	loci52	0	1	loci52	1	0	loci52	0	1				loci52	0	1
						loci53	0	1	loci53	1	1													loci53	0	1	loci53	0	1	loci53	0	1	loci53	0	1				loci53	0	1
						loci54	1	0	loci54	0	1																loci54	0	1	loci54	1	0	loci54	1	0				loci54	0	1
[truncated: 10 more columns]

## Sheet: E3+HM3
	C. boreale			C. dichrum			C. japonicum			C. lavandulifolium			C. nankingense			T. vulgare			C. chanetii			C. indicum			C. japonicum var. wakasaense			C. okiense			C. yoshinaganthum			C. japonense			C. morifolium			C. vestitum			C. zawadskii			A.× marginatum			A. shiwogiku
loci	H	M	loci	H	M	loci	H	M	loci	H	M	loci	H	M	loci	H	M	loci	H	M	loci	H	M	loci	H	M	loci	H	M	loci	H	M	loci	H	M	loci	H	M	loci	H	M	loci	H	M	loci	H	M	loci	H
loci1	1	1	loci1	1	1	loci1	1	1	loci1	1	1	loci1	1	1	loci1	1	1	loci1	1	1	loci1	1	1	loci1	1	1	loci1	1	1	loci1	1	1	loci1	1	1	loci1	1	1	loci1	1	1	loci1	1	1	loci1	1	1	loci1	1
loci2	1	1	loci2	1	1	loci2	1	1	loci2	1	1	loci2	1	1	loci2	1	1	loci2	1	1	loci2	1	1	loci2	1	1	loci2	1	1	loci2	1	1	loci2	1	1	loci2	1	1	loci2	1	1	loci2	1	1	loci2	1	1	loci2	1
loci3	1	0	loci3	1	1	loci3	1	0	loci3	1	1	loci3	1	1	loci3	1	1	loci3	1	1	loci3	1	1	loci3	1	1	loci3	1	1	loci3	1	1	loci3	1	0	loci3	1	1	loci3	1	0	loci3	1	0	loci3	1	0	loci3	1
loci4	1	1	loci4	1	1	loci4	1	1	loci4	1	1	loci4	1	1	loci4	1	0	loci4	1	1	loci4	1	1	loci4	1	1	loci4	1	1	loci4	1	1	loci4	1	1	loci4	1	1	loci4	1	1	loci4	1	1	loci4	1	1	loci4	1
loci5	1	1	loci5	1	0	loci5	1	0	loci5	1	0	loci5	1	0	loci5	0	1	loci5	1	1	loci5	1	0	loci5	1	1	loci5	1	0	loci5	1	0	loci5	1	0	loci5	1	0	loci5	0	1	loci5	1	1	loci5	1	0	loci5	1
loci6	1	1	loci6	0	1	loci6	1	0	loci6	1	0	loci6	1	0	loci6	1	0	loci6	1	0	loci6	1	1	loci6	1	1	loci6	1	0	loci6	1	1	loci6	1	1	loci6	1	1	loci6	1	1	loci6	1	1	loci6	1	1	loci6	1
loci7	1	1	loci7	1	1	loci7	1	1	loci7	1	1	loci7	1	0	loci7	0	1	loci7	1	1	loci7	1	1	loci7	1	1	loci7	1	1	loci7	1	1	loci7	1	0	loci7	1	1	loci7	0	1	loci7	1	1	loci7	1	1	loci7	1
loci8	1	1	loci8	1	1	loci8	1	1	loci8	1	1	loci8	1	1	loci8	1	1	loci8	1	1	loci8	1	1	loci8	1	1	loci8	0	1	loci8	1	1	loci8	1	1	loci8	1	1	loci8	1	1	loci8	1	1	loci8	1	1	loci8	1
loci9	0	1	loci9	1	1	loci9	1	1	loci9	1	0	loci9	1	1	loci9	1	1	loci9	1	1	loci9	1	1	loci9	1	1	loci9	1	1	loci9	0	1	loci9	1	1	loci9	1	0	loci9	0	1	loci9	1	1	loci9	0	1	loci9	1
loci10	1	1	loci10	1	1	loci10	0	1	loci10	0	1	loci10	0	1	loci10	1	1	loci10	1	1	loci10	1	1	loci10	0	1	loci10	0	1	loci10	1	0	loci10	0	1	loci10	0	1	loci10	1	1	loci10	1	1	loci10	1	1	loci10	1
loci11	1	1	loci11	1	1	loci11	1	1	loci11	1	0	loci11	0	1	loci11	0	1	loci11	1	1	loci11	1	1	loci11	1	1	loci11	1	1	loci11	1	1	loci11	1	0	loci11	1	1	loci11	0	1	loci11	1	1	loci11	0	1	loci11	1
loci12	1	1	loci12	1	1	loci12	1	1	loci12	1	1	loci12	1	0	loci12	1	0	loci12	1	1	loci12	1	1	loci12	1	1	loci12	1	1	loci12	1	1	loci12	1	1	loci12	1	0	loci12	0	1	loci12	1	0	loci12	1	1	loci12	1
loci13	1	0	loci13	1	1	loci13	1	1	loci13	1	1	loci13	1	0	loci13	1	1	loci13	1	1	loci13	1	1	loci13	1	1	loci13	1	0	loci13	1	0	loci13	1	1	loci13	0	1	loci13	1	1	loci13	1	1	loci13	1	0	loci13	1
loci14	1	1	loci14	1	0	loci14	1	1	loci14	1	1	loci14	0	1	loci14	1	1	loci14	0	1	loci14	1	1	loci14	1	0	loci14	1	1	loci14	1	1	loci14	1	0	loci14	1	0	loci14	1	1	loci14	1	1	loci14	0	1	loci14	1
loci15	1	1	loci15	1	0	loci15	1	1	loci15	1	1	loci15	1	0	loci15	1	1	loci15	1	0	loci15	1	0	loci15	0	1	loci15	1	1	loci15	1	1	loci15	1	1	loci15	1	1	loci15	0	1	loci15	1	1	loci15	1	1	loci15	1
loci16	1	1	loci16	1	1	loci16	1	1	loci16	1	1	loci16	1	0	loci16	1	1	loci16	0	1	loci16	1	1	loci16	0	1	loci16	0	1	loci16	0	1	loci16	1	1	loci16	1	0	loci16	1	1	loci16	1	1	loci16	1	1	loci16	1
loci17	1	1	loci17	1	1	loci17	1	1	loci17	0	1	loci17	1	1	loci17	1	1	loci17	1	0	loci17	1	1	loci17	1	1	loci17	1	1	loci17	1	1	loci17	1	1	loci17	0	1	loci17	1	1	loci17	1	0	loci17	1	1	loci17	0
loci18	1	1	loci18	1	1	loci18	1	1	loci18	0	1	loci18	1	0	loci18	1	1	loci18	1	1	loci18	1	1	loci18	1	1	loci18	0	1	loci18	1	1	loci18	1	1	loci18	1	0	loci18	1	1	loci18	1	1	loci18	1	1	loci18	1
loci19	0	1	loci19	0	1	loci19	0	1	loci19	1	0	loci19	0	1	loci19	1	1	loci19	1	1	loci19	1	1	loci19	1	0	loci19	1	1	loci19	1	1	loci19	1	1	loci19	1	1	loci19	0	1	loci19	0	1	loci19	0	1	loci19	1
loci20	0	1	loci20	1	1	loci20	0	1	loci20	1	1	loci20	1	1	loci20	1	1	loci20	1	0	loci20	1	1	loci20	0	1	loci20	1	1	loci20	1	1	loci20	1	1	loci20	1	1	loci20	1	1	loci20	1	1	loci20	1	0	loci20	1
loci21	1	1	loci21	1	1	loci21	1	1	loci21	1	0	loci21	1	0	loci21	1	1	loci21	0	1	loci21	0	1	loci21	0	1	loci21	1	0	loci21	1	1	loci21	1	1	loci21	1	1	loci21	1	1	loci21	1	1	loci21	1	1	loci21	1
loci22	1	1	loci22	1	1	loci22	1	1	loci22	1	1	loci22	1	1	loci22	0	1	loci22	1	0	loci22	1	0	loci22	1	1	loci22	1	1	loci22	1	1	loci22	0	1	loci22	1	0	loci22	1	0	loci22	1	1	loci22	1	1	loci22	0
loci23	1	1	loci23	1	1	loci23	1	1	loci23	0	1	loci23	1	1	loci23	1	0	loci23	0	1	loci23	1	0	loci23	1	1	loci23	0	1	loci23	1	0	loci23	1	1	loci23	1	1	loci23	1	1	loci23	0	1	loci23	0	1	loci23	1
loci24	1	1	loci24	1	0	loci24	1	1	loci24	1	0	loci24	0	1	loci24	1	1	loci24	1	0	loci24	1	1	loci24	0	1	loci24	0	1	loci24	1	1	loci24	1	0	loci24	0	1	loci24	1	1	loci24	0	1	loci24	1	1	loci24	1
loci25	1	0	loci25	1	1	loci25	0	1	loci25	1	0	loci25	1	1	loci25	1	1	loci25	1	0	loci25	1	1	loci25	0	1	loci25	1	1	loci25	1	1	loci25	1	1	loci25	1	0	loci25	0	1	loci25	0	1	loci25	1	1	loci25	1
loci26	0	1	loci26	1	1	loci26	0	1	loci26	1	1	loci26	1	0	loci26	0	1	loci26	1	1	loci26	1	1	loci26	0	1	loci26	0	1	loci26	1	1	loci26	0	1	loci26	1	1	loci26	0	1	loci26	0	1	loci26	0	1	loci26	1
loci27	0	1	loci27	0	1	loci27	1	1	loci27	1	0	loci27	1	1	loci27	1	0	loci27	0	1	loci27	1	0	loci27	1	0	loci27	1	0	loci27	0	1	loci27	1	1	loci27	1	0	loci27	1	1	loci27	1	0	loci27	1	0	loci27	1
loci28	0	1	loci28	0	1	loci28	0	1	loci28	1	1	loci28	1	0	loci28	1	0	loci28	1	0	loci28	0	1	loci28	1	1	loci28	1	0	loci28	0	1	loci28	0	1	loci28	1	1	loci28	1	1	loci28	0	1	loci28	0	1	loci28	0
loci29	0	1	loci29	1	0	loci29	0	1	loci29	1	1	loci29	0	1	loci29	0	1	loci29	1	0	loci29	1	0	loci29	0	1	loci29	1	0	loci29	1	0	loci29	1	1	loci29	0	1	loci29	0	1	loci29	1	0	loci29	1	1	loci29	1
loci30	1	1	loci30	1	0	loci30	0	1	loci30	1	0	loci30	1	1	loci30	1	0	loci30	0	1	loci30	0	1	loci30	1	1	loci30	1	1	loci30	1	0	loci30	0	1	loci30	1	0	loci30	0	1	loci30	0	1	loci30	1	1	loci30	1
loci31	1	0	loci31	0	1	loci31	0	1	loci31	1	0	loci31	1	0	loci31	1	0	loci31	1	0	loci31	1	1	loci31	0	1	loci31	0	1	loci31	0	1	loci31	0	1	loci31	1	0	loci31	1	1	loci31	0	1	loci31	0	1	loci31	1
loci32	1	1	loci32	0	1	loci32	1	1	loci32	1	1	loci32	1	1	loci32	1	1	loci32	0	1	loci32	1	1	loci32	1	1	loci32	0	1	loci32	0	1	loci32	0	1	loci32	0	1	loci32	1	0	loci32	0	1	loci32	0	1	loci32	0
loci33	0	1	loci33	0	1	loci33	0	1	loci33	1	0	loci33	0	1	loci33	1	0	loci33	1	0	loci33	0	1	loci33	0	1	loci33	1	1	loci33	1	1	loci33	0	1	loci33	1	0	loci33	1	0	loci33	0	1	loci33	0	1	loci33	0
loci34	1	0	loci34	0	1	loci34	0	1	loci34	1	1	loci34	1	0	loci34	1	0	loci34	0	1	loci34	1	1	loci34	0	1	loci34	1	1	loci34	0	1	loci34	1	0	loci34	1	0	loci34	0	1	loci34	1	1	loci34	1	1	loci34	0
loci35	0	1	loci35	1	0	loci35	0	1	loci35	0	1	loci35	1	1	loci35	0	1	loci35	0	1	loci35	0	1	loci35	0	1	loci35	1	0	loci35	0	1	loci35	0	1	loci35	1	0	loci35	0	1	loci35	1	1	loci35	0	1	loci35	0
loci36	1	1	loci36	1	1	loci36	1	1	loci36	0	1	loci36	1	0	loci36	1	1	loci36	1	1	loci36	1	0	loci36	1	0	loci36	1	1	loci36	1	1	loci36	0	1	loci36	1	1	loci36	1	1	loci36	0	1	loci36	1	0	loci36	1
loci37	1	0	loci37	0	1	loci37	1	1	loci37	1	1	loci37	1	1	loci37	1	1	loci37	1	1	loci37	0	1	loci37	1	0	loci37	1	1	loci37	0	1	loci37	0	1	loci37	1	0	loci37	1	0	loci37	1	1	loci37	1	1	loci37	1
loci38	0	1	loci38	1	0	loci38	0	1	loci38	0	1	loci38	0	1	loci38	1	1	loci38	0	1	loci38	1	1	loci38	0	1	loci38	0	1	loci38	1	1	loci38	1	1	loci38	0	1	loci38	1	0	loci38	1	1	loci38	1	0	loci38	0
loci39	0	1	loci39	1	1	loci39	1	0	loci39	0	1	loci39	0	1	loci39	0	1	loci39	1	1	loci39	0	1	loci39	1	0	loci39	0	1	loci39	1	1	loci39	0	1	loci39	0	1	loci39	1	0	loci39	0	1	loci39	1	1	loci39	1
loci40	1	1	loci40	0	1	loci40	1	0	loci40	1	0	loci40	0	1	loci40	1	0	loci40	1	1	loci40	1	0	loci40	1	0	loci40	0	1	loci40	1	1	loci40	1	0	loci40	0	1	loci40	0	1	loci40	1	0	loci40	1	0	loci40	0
loci41	0	1	loci41	1	0	loci41	1	0	loci41	0	1	loci41	0	1	loci41	0	1	loci41	1	1	loci41	0	1	loci41	1	0	loci41	0	1	loci41	1	1	loci41	0	1	loci41	0	1	loci41	1	0	loci41	0	1	loci41	0	1	loci41	0
loci42	1	0	loci42	0	1	loci42	0	1				loci42	1	1	loci42	0	1	loci42	1	0	loci42	1	0	loci42	1	0	loci42	0	1	loci42	1	1	loci42	1	0	loci42	1	1	loci42	1	1	loci42	0	1	loci42	1	0	loci42	0
loci43	1	0	loci43	0	1	loci43	1	0				loci43	0	1	loci43	1	0	loci43	0	1	loci43	0	1	loci43	0	1	loci43	1	0	loci43	0	1	loci43	1	1	loci43	0	1	loci43	0	1	loci43	1	0	loci43	0	1	loci43	0
loci44	0	1	loci44	1	1	loci44	1	1				loci44	0	1	loci44	0	1	loci44	0	1	loci44	1	0	loci44	1	0	loci44	0	1	loci44	1	0	loci44	1	1	loci44	0	1	loci44	1	1	loci44	1	0	loci44	1	0	loci44	0
loci45	1	0	loci45	0	1	loci45	1	1				loci45	0	1	loci45	0	1	loci45	1	0	loci45	1	1	loci45	1	0	loci45	1	1	loci45	1	0	loci45	1	1	loci45	1	1	loci45	1	0	loci45	1	0	loci45	1	0	loci45	0
loci46	1	0	loci46	1	0	loci46	1	0				loci46	1	1	loci46	0	1	loci46	1	1	loci46	0	1				loci46	1	0	loci46	1	0	loci46	0	1	loci46	1	1	loci46	1	0	loci46	0	1	loci46	0	1	loci46	1
loci47	1	0	loci47	0	1	loci47	1	0				loci47	0	1	loci47	1	0	loci47	1	0	loci47	1	0				loci47	1	0				loci47	1	0	loci47	1	1	loci47	1	0	loci47	1	0	loci47	1	0	loci47	1
			loci48	0	1							loci48	1	1	loci48	0	1	loci48	1	1	loci48	1	0				loci48	1	0				loci48	1	0	loci48	0	1				loci48	1	0	loci48	1	0	loci48	1
			loci49	1	0							loci49	1	1							loci49	0	1				loci49	1	0				loci49	1	0							loci49	0	1				loci49	1
			loci50	1	0																loci50	0	1				loci50	1	0
																											loci51	1	1
[truncated: 10 more columns]

## Sheet: E4+HM3
	C. boreale			C. dichrum			C. japonicum			C. lavandulifolium			C. nankingense			T. vulgare			C. chanetii			C. indicum			C. japonicum var. wakasaense			C. okiense			C. yoshinaganthum			C. japonense			C. morifolium			C. vestitum			C. zawadskii			A.× marginatum			A. shiwogiku
loci	H	M	loci	H	M	loci	H	M	loci	H	M	loci	H	M	loci	H	M	loci	H	M	loci	H	M	loci	H	M	loci	H	M	loci	H	M	loci	H	M	loci	H	M	loci	H	M	loci	H	M	loci	H	M	loci	H
loci1	1	1	loci1	0	1	loci1	0	1	loci1	0	1	loci1	1	1	loci1	0	1	loci1	1	1	loci1	0	1	loci1	1	1	loci1	0	1	loci1	0	1	loci1	0	1	loci1	0	1	loci1	1	1	loci1	0	1	loci1	1	1	loci1	0
loci2	0	1	loci2	0	1	loci2	1	1	loci2	0	1	loci2	1	1	loci2	1	1	loci2	0	1	loci2	0	1	loci2	0	1	loci2	0	1	loci2	0	1	loci2	0	1	loci2	1	1	loci2	0	1	loci2	1	0	loci2	1	1	loci2	1
loci3	0	1	loci3	1	1	loci3	0	1	loci3	1	1	loci3	1	0	loci3	0	1	loci3	0	1	loci3	1	0	loci3	1	1	loci3	0	1	loci3	0	1	loci3	0	1	loci3	1	0	loci3	1	0	loci3	0	1	loci3	1	0	loci3	0
loci4	1	0	loci4	1	1	loci4	1	1	loci4	1	1	loci4	1	1	loci4	1	0	loci4	0	1	loci4	0	1	loci4	1	1	loci4	1	0	loci4	1	1	loci4	0	1	loci4	1	1	loci4	1	1	loci4	1	1	loci4	0	1	loci4	0
loci5	0	1	loci5	0	1	loci5	1	1	loci5	1	1	loci5	1	1	loci5	1	1	loci5	1	1	loci5	0	1	loci5	1	1	loci5	1	1	loci5	1	1	loci5	1	1	loci5	1	0	loci5	1	1	loci5	1	1	loci5	1	1	loci5	1
loci6	1	1	loci6	1	0	loci6	1	1	loci6	1	1	loci6	1	0	loci6	1	0	loci6	1	0	loci6	1	1	loci6	1	1	loci6	1	1	loci6	1	1	loci6	1	1	loci6	1	1	loci6	1	1	loci6	1	1	loci6	1	1	loci6	1
loci7	0	1	loci7	1	1	loci7	1	1	loci7	1	0	loci7	0	1	loci7	1	1	loci7	1	1	loci7	1	1	loci7	1	1	loci7	1	1	loci7	1	0	loci7	1	1	loci7	1	1	loci7	1	1	loci7	1	0	loci7	1	1	loci7	1
loci8	1	1	loci8	1	0	loci8	1	1	loci8	1	1	loci8	1	1	loci8	1	1	loci8	1	1	loci8	1	0	loci8	1	0	loci8	1	1	loci8	1	0	loci8	1	1	loci8	1	1	loci8	1	1	loci8	1	1	loci8	1	1	loci8	1
loci9	1	1	loci9	0	1	loci9	0	1	loci9	1	0	loci9	0	1	loci9	0	1	loci9	1	0	loci9	0	1	loci9	1	1	loci9	1	1	loci9	1	1	loci9	1	0	loci9	1	0	loci9	0	1	loci9	1	0	loci9	0	1	loci9	1
loci10	1	0	loci10	1	1	loci10	1	1	loci10	1	1	loci10	1	1	loci10	1	1	loci10	0	1	loci10	1	1	loci10	1	1	loci10	1	0	loci10	1	1	loci10	1	1	loci10	1	1	loci10	1	0	loci10	1	0	loci10	1	1	loci10	1
loci11	1	1	loci11	1	0	loci11	1	1	loci11	0	1	loci11	1	1	loci11	0	1	loci11	1	1	loci11	1	0	loci11	1	0	loci11	1	1	loci11	1	0	loci11	0	1	loci11	1	0	loci11	1	1	loci11	1	1	loci11	1	0	loci11	0
loci12	1	0	loci12	1	1	loci12	0	1	loci12	1	1	loci12	1	1	loci12	1	1	loci12	1	1	loci12	1	1	loci12	1	1	loci12	0	1	loci12	1	1	loci12	0	1	loci12	1	1	loci12	1	1	loci12	0	1	loci12	0	1	loci12	1
loci13	0	1	loci13	1	1	loci13	1	1	loci13	0	1	loci13	1	0	loci13	0	1	loci13	1	1	loci13	1	1	loci13	1	0	loci13	1	1	loci13	1	1	loci13	1	1	loci13	1	1	loci13	0	1	loci13	1	1	loci13	1	1	loci13	1
loci14	1	1	loci14	0	1	loci14	1	1	loci14	1	1	loci14	1	0	loci14	1	1	loci14	1	1	loci14	1	1	loci14	1	1	loci14	1	1	loci14	1	1	loci14	1	0	loci14	1	1	loci14	0	1	loci14	1	1	loci14	1	1	loci14	1
loci15	1	1	loci15	0	1	loci15	1	1	loci15	1	0	loci15	1	1	loci15	1	1	loci15	1	1	loci15	1	1	loci15	0	1	loci15	1	1	loci15	1	0	loci15	1	1	loci15	1	1	loci15	1	1	loci15	1	1	loci15	1	1	loci15	1
loci16	1	1	loci16	1	1	loci16	1	0	loci16	1	0	loci16	1	0	loci16	1	1	loci16	1	0	loci16	0	1	loci16	1	1	loci16	1	1	loci16	1	0	loci16	1	1	loci16	1	1	loci16	1	0	loci16	1	1	loci16	1	0	loci16	1
loci17	1	0	loci17	1	0	loci17	1	1	loci17	1	1	loci17	1	1	loci17	1	1	loci17	1	1	loci17	1	1	loci17	1	1	loci17	1	0	loci17	1	1	loci17	1	1	loci17	1	1	loci17	1	1	loci17	1	0	loci17	1	1	loci17	1
loci18	1	1	loci18	0	1	loci18	1	0	loci18	1	1	loci18	0	1	loci18	1	1	loci18	1	0	loci18	1	1	loci18	1	0	loci18	1	0	loci18	1	1	loci18	1	0	loci18	1	0	loci18	1	0	loci18	1	1	loci18	0	1	loci18	1
loci19	1	0	loci19	1	1	loci19	1	0	loci19	1	0	loci19	1	0	loci19	1	1	loci19	1	1	loci19	1	0	loci19	1	0	loci19	1	1	loci19	0	1	loci19	1	1	loci19	1	1	loci19	1	0	loci19	1	1	loci19	0	1	loci19	1
loci20	1	0	loci20	1	0	loci20	0	1	loci20	1	1	loci20	1	0	loci20	1	1	loci20	0	1	loci20	1	1	loci20	1	1	loci20	0	1	loci20	1	0	loci20	1	0	loci20	1	0	loci20	1	0	loci20	1	1	loci20	1	0	loci20	0
loci21	1	1	loci21	0	1	loci21	1	1	loci21	0	1	loci21	1	1	loci21	0	1	loci21	1	1	loci21	1	0	loci21	0	1	loci21	0	1	loci21	0	1	loci21	1	0	loci21	1	1	loci21	0	1	loci21	0	1	loci21	1	0	loci21	0
loci22	0	1	loci22	1	1	loci22	0	1	loci22	0	1	loci22	0	1	loci22	0	1	loci22	0	1	loci22	1	1	loci22	0	1	loci22	0	1	loci22	1	1	loci22	0	1	loci22	1	0	loci22	0	1	loci22	0	1	loci22	1	1	loci22	1
loci23	0	1	loci23	1	0	loci23	0	1	loci23	0	1	loci23	0	1	loci23	1	1	loci23	0	1	loci23	1	1	loci23	1	1	loci23	0	1	loci23	1	1	loci23	0	1	loci23	0	1	loci23	1	1	loci23	0	1	loci23	1	0	loci23	1
loci24	1	1	loci24	1	1	loci24	1	1	loci24	1	1	loci24	1	1	loci24	1	1	loci24	1	0	loci24	0	1	loci24	0	1	loci24	0	1	loci24	1	1	loci24	0	1	loci24	0	1	loci24	1	1	loci24	1	0	loci24	1	1	loci24	0
loci25	0	1	loci25	1	1	loci25	1	1	loci25	1	1	loci25	1	1	loci25	1	1	loci25	0	1	loci25	0	1	loci25	0	1	loci25	1	0	loci25	1	1	loci25	1	0	loci25	1	0	loci25	1	1	loci25	1	1	loci25	0	1	loci25	0
loci26	1	1	loci26	0	1	loci26	1	0	loci26	0	1	loci26	1	0	loci26	0	1	loci26	1	0	loci26	1	0	loci26	1	0	loci26	1	1	loci26	0	1	loci26	1	0	loci26	0	1	loci26	1	1	loci26	0	1	loci26	0	1	loci26	1
loci27	1	0	loci27	0	1	loci27	0	1	loci27	1	0	loci27	1	1	loci27	1	0	loci27	0	1	loci27	0	1	loci27	1	1	loci27	1	0	loci27	1	0	loci27	0	1	loci27	1	1	loci27	1	1	loci27	1	0	loci27	1	0	loci27	1
loci28	1	0	loci28	0	1	loci28	1	1	loci28	0	1	loci28	1	0	loci28	0	1	loci28	1	0	loci28	1	1	loci28	1	1	loci28	1	0	loci28	0	1	loci28	1	1	loci28	1	0	loci28	1	1	loci28	1	1	loci28	1	1	loci28	1
loci29	1	0	loci29	1	1	loci29	0	1	loci29	1	0	loci29	1	1	loci29	1	0	loci29	1	1	loci29	0	1	loci29	1	0	loci29	1	1	loci29	1	0	loci29	0	1	loci29	1	1	loci29	0	1	loci29	1	1	loci29	0	1	loci29	1
loci30	0	1	loci30	0	1	loci30	1	1	loci30	0	1	loci30	1	1	loci30	1	0	loci30	1	0	loci30	1	1	loci30	0	1	loci30	0	1	loci30	1	1	loci30	1	0	loci30	0	1	loci30	1	0	loci30	1	1	loci30	1	0	loci30	1
loci31	1	0	loci31	1	1	loci31	0	1	loci31	0	1	loci31	1	1	loci31	1	0	loci31	1	1	loci31	1	0	loci31	1	0	loci31	1	0	loci31	0	1	loci31	1	0	loci31	1	1	loci31	0	1	loci31	1	0	loci31	1	1	loci31	1
loci32	1	1	loci32	1	1	loci32	1	1	loci32	1	0	loci32	1	0	loci32	1	0	loci32	0	1	loci32	1	1	loci32	1	1	loci32	1	1	loci32	1	1	loci32	1	0	loci32	0	1	loci32	1	1	loci32	0	1	loci32	1	1	loci32	1
loci33	1	1	loci33	1	0	loci33	1	1	loci33	1	1	loci33	1	0	loci33	1	0	loci33	1	1	loci33	1	0	loci33	0	1	loci33	0	1	loci33	0	1	loci33	1	0	loci33	1	0	loci33	1	1	loci33	1	1	loci33	1	0	loci33	1
loci34	0	1	loci34	1	0	loci34	1	0	loci34	0	1	loci34	0	1	loci34	1	0	loci34	0	1	loci34	1	1	loci34	1	1	loci34	1	0	loci34	1	0	loci34	0	1	loci34	1	1	loci34	1	0	loci34	1	1	loci34	0	1	loci34	1
loci35	1	1	loci35	0	1	loci35	1	0	loci35	1	1	loci35	1	0	loci35	1	1	loci35	1	0	loci35	0	1	loci35	1	1	loci35	1	1	loci35	1	0	loci35	1	0	loci35	0	1	loci35	1	0	loci35	0	1	loci35	0	1	loci35	1
loci36	1	1	loci36	1	0	loci36	1	0	loci36	1	0	loci36	0	1	loci36	1	1	loci36	0	1	loci36	1	0	loci36	1	0	loci36	1	0	loci36	1	1	loci36	1	1	loci36	1	1	loci36	0	1	loci36	1	0	loci36	1	1	loci36	0
loci37	0	1	loci37	1	1	loci37	0	1	loci37	1	0	loci37	1	0	loci37	1	1	loci37	1	0	loci37	1	1	loci37	0	1	loci37	1	1	loci37	0	1	loci37	1	1	loci37	1	1	loci37	1	1	loci37	1	1	loci37	0	1	loci37	1
loci38	0	1	loci38	1	1	loci38	1	1	loci38	0	1	loci38	1	1	loci38	1	0	loci38	0	1	loci38	0	1	loci38	1	1	loci38	1	1	loci38	0	1	loci38	0	1	loci38	0	1	loci38	1	1	loci38	1	0	loci38	0	1	loci38	1
loci39	0	1	loci39	1	0	loci39	0	1	loci39	0	1	loci39	0	1	loci39	1	1	loci39	0	1	loci39	1	1	loci39	1	1	loci39	0	1	loci39	1	1	loci39	1	1	loci39	0	1	loci39	0	1	loci39	1	0	loci39	1	0	loci39	1
loci40	1	0	loci40	1	1	loci40	1	0	loci40	0	1	loci40	0	1	loci40	1	0	loci40	0	1	loci40	1	0	loci40	1	0	loci40	0	1	loci40	1	0	loci40	1	0	loci40	1	1	loci40	1	1	loci40	1	0	loci40	0	1	loci40	1
loci41	1	0	loci41	1	0	loci41	1	0	loci41	0	1	loci41	0	1	loci41	1	0	loci41	1	0	loci41	1	0	loci41	1	0	loci41	0	1	loci41	1	0	loci41	1	0	loci41	0	1	loci41	1	0	loci41	1	0	loci41	1	0	loci41	0
loci42	1	0	loci42	0	1	loci42	1	0	loci42	1	1	loci42	1	0	loci42	1	1	loci42	1	0	loci42	0	1	loci42	1	0	loci42	1	0	loci42	1	1	loci42	0	1	loci42	1	1	loci42	1	0	loci42	0	1	loci42	1	0	loci42	0
loci43	1	0	loci43	0	1	loci43	1	1	loci43	1	0	loci43	1	0	loci43	0	1	loci43	1	0	loci43	0	1	loci43	1	0	loci43	1	0	loci43	1	0	loci43	0	1	loci43	0	1	loci43	1	0	loci43	1	0	loci43	0	1	loci43	0
loci44	1	0	loci44	0	1							loci44	0	1	loci44	0	1	loci44	1	0	loci44	1	1	loci44	0	1				loci44	1	0	loci44	0	1							loci44	0	1	loci44	1	0	loci44	1
loci45	1	1	loci45	0	1							loci45	0	1	loci45	1	0	loci45	1	0	loci45	1	0	loci45	0	1				loci45	1	0	loci45	1	0							loci45	0	1	loci45	1	0	loci45	0
loci46	1	0	loci46	1	0										loci46	1	0	loci46	1	0	loci46	1	1	loci46	1	0				loci46	1	1	loci46	1	0
[truncated: 10 more columns]

## Sheet: E4+HM7
	C. boreale			C. dichrum			C. japonicum			C. lavandulifolium			C. nankingense			T. vulgare			C. chanetii			C. indicum			C. japonicum var. wakasaense			C. okiense			C. yoshinaganthum			C. japonense			C. morifolium			C. vestitum			C. zawadskii			A.× marginatum			A. shiwogiku
loci	H	M	loci	H	M	loci	H	M	loci	H	M	loci	H	M	loci	H	M	loci	H	M	loci	H	M	loci	H	M	loci	H	M	loci	H	M	loci	H	M	loci	H	M	loci	H	M	loci	H	M	loci	H	M	loci	H
loci1	1	1	loci1	1	1	loci1	1	1	loci1	1	1	loci1	1	0	loci1	1	0	loci1	1	1	loci1	1	1	loci1	1	1	loci1	1	0	loci1	1	1	loci1	1	1	loci1	1	1	loci1	1	1	loci1	1	1	loci1	1	1	loci1	1
loci2	1	0	loci2	1	1	loci2	0	1	loci2	1	1	loci2	0	1	loci2	1	1	loci2	1	0	loci2	1	0	loci2	1	1	loci2	1	1	loci2	1	1	loci2	1	1	loci2	1	1	loci2	1	1	loci2	1	0	loci2	1	1	loci2	1
loci3	0	1	loci3	1	1	loci3	0	1	loci3	1	1	loci3	1	0	loci3	1	1	loci3	1	1	loci3	1	1	loci3	1	1	loci3	1	1	loci3	1	1	loci3	1	1	loci3	1	1	loci3	1	1	loci3	1	0	loci3	1	0	loci3	0
loci4	1	0	loci4	1	1	loci4	1	1	loci4	1	1	loci4	0	1	loci4	1	1	loci4	1	1	loci4	1	0	loci4	1	1	loci4	1	1	loci4	1	1	loci4	1	0	loci4	1	1	loci4	1	0	loci4	1	1	loci4	1	1	loci4	1
loci5	0	1	loci5	1	1	loci5	0	1	loci5	0	1	loci5	1	1	loci5	1	1	loci5	0	1	loci5	0	1	loci5	1	0	loci5	1	0	loci5	1	1	loci5	1	0	loci5	1	0	loci5	1	1	loci5	1	0	loci5	1	0	loci5	1
loci6	1	0	loci6	1	1	loci6	1	1	loci6	1	0	loci6	0	1	loci6	1	1	loci6	1	0	loci6	1	1	loci6	1	1	loci6	0	1	loci6	1	1	loci6	1	1	loci6	1	0	loci6	1	1	loci6	0	1	loci6	1	1	loci6	1
loci7	1	1	loci7	1	1	loci7	1	1	loci7	1	1	loci7	1	1	loci7	1	1	loci7	1	1	loci7	1	1	loci7	1	1	loci7	1	0	loci7	1	1	loci7	1	1	loci7	1	1	loci7	1	1	loci7	1	1	loci7	1	1	loci7	1
loci8	1	1	loci8	1	1	loci8	1	1	loci8	0	1	loci8	1	0	loci8	1	1	loci8	1	1	loci8	1	1	loci8	1	1	loci8	1	1	loci8	1	0	loci8	1	1	loci8	1	1	loci8	1	0	loci8	1	0	loci8	1	1	loci8	1
loci9	1	1	loci9	1	0	loci9	1	1	loci9	1	1	loci9	1	1	loci9	1	0	loci9	1	1	loci9	1	0	loci9	0	1	loci9	1	1	loci9	1	1	loci9	1	0	loci9	1	0	loci9	1	1	loci9	1	1	loci9	1	1	loci9	0
loci10	1	1	loci10	1	0	loci10	0	1	loci10	1	0	loci10	1	1	loci10	1	0	loci10	1	1	loci10	1	1	loci10	1	0	loci10	0	1	loci10	1	1	loci10	1	0	loci10	1	1	loci10	1	1	loci10	1	1	loci10	0	1	loci10	1
loci11	1	1	loci11	1	1	loci11	1	1	loci11	1	1	loci11	1	1	loci11	1	1	loci11	1	0	loci11	1	1	loci11	1	0	loci11	1	0	loci11	1	1	loci11	1	1	loci11	1	1	loci11	1	1	loci11	1	1	loci11	1	1	loci11	1
loci12	1	1	loci12	1	0	loci12	1	1	loci12	1	0	loci12	1	1	loci12	0	1	loci12	1	1	loci12	1	1	loci12	1	1	loci12	1	0	loci12	1	1	loci12	1	1	loci12	1	1	loci12	1	1	loci12	1	0	loci12	1	0	loci12	1
loci13	1	1	loci13	0	1	loci13	1	1	loci13	1	1	loci13	1	0	loci13	1	0	loci13	1	1	loci13	1	1	loci13	1	0	loci13	1	1	loci13	1	1	loci13	1	1	loci13	1	0	loci13	1	1	loci13	1	1	loci13	1	1	loci13	1
loci14	1	0	loci14	1	1	loci14	1	1	loci14	1	1	loci14	1	1	loci14	0	1	loci14	1	1	loci14	1	1	loci14	1	0	loci14	1	0	loci14	0	1	loci14	1	1	loci14	1	1	loci14	1	0	loci14	1	1	loci14	0	1	loci14	0
loci15	1	1	loci15	1	0	loci15	0	1	loci15	1	1	loci15	1	1	loci15	1	1	loci15	1	1	loci15	1	1	loci15	1	1	loci15	0	1	loci15	1	0	loci15	1	1	loci15	1	1	loci15	1	0	loci15	1	1	loci15	1	1	loci15	1
loci16	1	1	loci16	1	1	loci16	1	1	loci16	1	1	loci16	1	1	loci16	0	1	loci16	1	1	loci16	1	1	loci16	1	1	loci16	1	1	loci16	0	1	loci16	1	1	loci16	1	1	loci16	0	1	loci16	1	1	loci16	1	1	loci16	1
loci17	1	1	loci17	1	1	loci17	0	1	loci17	1	0	loci17	1	1	loci17	1	1	loci17	1	1	loci17	1	1	loci17	1	1	loci17	1	1	loci17	1	1	loci17	1	0	loci17	1	1	loci17	1	1	loci17	1	0	loci17	1	1	loci17	0
loci18	0	1	loci18	1	1	loci18	1	1	loci18	1	1	loci18	1	0	loci18	1	0	loci18	1	1	loci18	1	1	loci18	1	1	loci18	0	1	loci18	1	1	loci18	0	1	loci18	1	1	loci18	1	1	loci18	0	1	loci18	1	1	loci18	1
loci19	1	1	loci19	0	1	loci19	1	0	loci19	1	1	loci19	1	1	loci19	1	1	loci19	1	0	loci19	1	1	loci19	0	1	loci19	1	1	loci19	1	1	loci19	1	1	loci19	1	1	loci19	1	0	loci19	1	1	loci19	1	1	loci19	1
loci20	1	1	loci20	1	1	loci20	0	1	loci20	1	1	loci20	1	1	loci20	1	1	loci20	0	1	loci20	1	1	loci20	1	1	loci20	0	1	loci20	1	0	loci20	1	1	loci20	0	1	loci20	1	1	loci20	1	1	loci20	0	1	loci20	1
loci21	1	1	loci21	1	1	loci21	1	1	loci21	1	0	loci21	1	1	loci21	1	0	loci21	1	1	loci21	1	0	loci21	1	1	loci21	1	1	loci21	1	1	loci21	1	0	loci21	1	0	loci21	1	0	loci21	1	1	loci21	1	1	loci21	1
loci22	1	0	loci22	1	1	loci22	1	1	loci22	1	1	loci22	1	1	loci22	1	1	loci22	0	1	loci22	1	1	loci22	1	1	loci22	0	1	loci22	1	0	loci22	1	1	loci22	1	1	loci22	1	1	loci22	1	1	loci22	1	1	loci22	1
loci23	1	1	loci23	1	1	loci23	1	1	loci23	1	0	loci23	1	1	loci23	1	1	loci23	1	1	loci23	1	1	loci23	1	0	loci23	1	1	loci23	1	1	loci23	0	1	loci23	1	0	loci23	1	1	loci23	1	0	loci23	1	1	loci23	1
loci24	1	0	loci24	0	1	loci24	1	1	loci24	1	1	loci24	1	1	loci24	1	0	loci24	1	1	loci24	0	1	loci24	1	1	loci24	1	1	loci24	1	1	loci24	1	0	loci24	1	1	loci24	1	1	loci24	1	1	loci24	1	1	loci24	1
loci25	1	1	loci25	1	1	loci25	1	0	loci25	1	1	loci25	1	1	loci25	1	1	loci25	1	0	loci25	1	1	loci25	1	1	loci25	1	1	loci25	1	1	loci25	1	1	loci25	0	1	loci25	1	1	loci25	1	1	loci25	0	1	loci25	1
loci26	1	1	loci26	0	1	loci26	0	1	loci26	1	1	loci26	1	1	loci26	1	1	loci26	1	0	loci26	1	0	loci26	1	0	loci26	1	1	loci26	1	1	loci26	1	1	loci26	1	1	loci26	1	1	loci26	1	0	loci26	1	1	loci26	1
loci27	1	1	loci27	1	1	loci27	0	1	loci27	1	1	loci27	1	1	loci27	1	1	loci27	0	1	loci27	1	1	loci27	0	1	loci27	1	0	loci27	1	0	loci27	1	1	loci27	1	0	loci27	0	1	loci27	1	1	loci27	1	1	loci27	1
loci28	1	1	loci28	1	1	loci28	0	1	loci28	0	1	loci28	1	1	loci28	1	1	loci28	1	1	loci28	1	1	loci28	0	1	loci28	1	1	loci28	0	1	loci28	1	1	loci28	1	1	loci28	1	1	loci28	0	1	loci28	0	1	loci28	1
loci29	0	1	loci29	1	0	loci29	1	1	loci29	1	1	loci29	0	1	loci29	1	1	loci29	0	1	loci29	0	1	loci29	1	1	loci29	0	1	loci29	0	1	loci29	0	1	loci29	1	1	loci29	1	1	loci29	1	1	loci29	1	0	loci29	1
loci30	1	1	loci30	0	1	loci30	1	0	loci30	1	1	loci30	1	0	loci30	1	1	loci30	0	1	loci30	1	1	loci30	1	1	loci30	1	1	loci30	0	1	loci30	1	1	loci30	1	1	loci30	1	0	loci30	1	0	loci30	1	0	loci30	1
loci31	1	0	loci31	0	1	loci31	1	1	loci31	1	1	loci31	0	1	loci31	1	0	loci31	0	1	loci31	1	1	loci31	0	1	loci31	1	0	loci31	1	0	loci31	1	1	loci31	1	0	loci31	1	1	loci31	1	1	loci31	1	1	loci31	1
loci32	1	1	loci32	1	1	loci32	0	1	loci32	0	1	loci32	0	1	loci32	1	1	loci32	1	1	loci32	0	1	loci32	0	1	loci32	1	1	loci32	0	1	loci32	0	1	loci32	1	1	loci32	1	0	loci32	0	1	loci32	1	0	loci32	1
loci33	1	1	loci33	0	1	loci33	1	0	loci33	1	1	loci33	0	1	loci33	0	1	loci33	1	1	loci33	1	0	loci33	0	1	loci33	1	0	loci33	1	1	loci33	1	0	loci33	1	0	loci33	0	1	loci33	1	1	loci33	1	1	loci33	1
loci34	0	1	loci34	1	0	loci34	1	1	loci34	1	1	loci34	0	1	loci34	1	0	loci34	1	0	loci34	1	0	loci34	1	0	loci34	0	1	loci34	1	0	loci34	1	1	loci34	1	0	loci34	1	1	loci34	1	1	loci34	0	1	loci34	0
loci35	1	1	loci35	1	0	loci35	1	0	loci35	1	0	loci35	1	0	loci35	1	1	loci35	0	1	loci35	1	1	loci35	1	0	loci35	1	1	loci35	1	1	loci35	1	1	loci35	1	0	loci35	1	0	loci35	1	0	loci35	1	0	loci35	0
loci36	1	0	loci36	1	0	loci36	1	0	loci36	0	1	loci36	1	1	loci36	1	1	loci36	1	1	loci36	1	0	loci36	1	1	loci36	0	1	loci36	1	0	loci36	1	0	loci36	0	1	loci36	1	0	loci36	1	0	loci36	0	1	loci36	1
loci37	1	0	loci37	1	1	loci37	1	1	loci37	1	0	loci37	1	1	loci37	0	1	loci37	1	1	loci37	1	0	loci37	0	1	loci37	1	0	loci37	1	0	loci37	0	1	loci37	1	1	loci37	1	1	loci37	1	1	loci37	0	1	loci37	1
loci38	1	1	loci38	1	1	loci38	1	0	loci38	1	0	loci38	1	1	loci38	1	1	loci38	1	1	loci38	1	0	loci38	0	1	loci38	1	0	loci38	0	1	loci38	1	0	loci38	1	1	loci38	1	1	loci38	0	1	loci38	1	1	loci38	1
loci39	0	1	loci39	1	0	loci39	0	1	loci39	1	1	loci39	1	1	loci39	1	1	loci39	1	0	loci39	0	1	loci39	1	1	loci39	1	1	loci39	0	1	loci39	1	0	loci39	1	0	loci39	1	1	loci39	1	0	loci39	1	0	loci39	1
loci40	1	0	loci40	1	0	loci40	0	1	loci40	1	0	loci40	0	1	loci40	0	1	loci40	1	1	loci40	1	1	loci40	0	1	loci40	0	1	loci40	0	1	loci40	1	0	loci40	1	0	loci40	0	1	loci40	1	0	loci40	1	0	loci40	1
loci41	1	1	loci41	1	0	loci41	0	1	loci41	1	1	loci41	0	1	loci41	1	0	loci41	1	0	loci41	0	1	loci41	1	1	loci41	1	1	loci41	1	0	loci41	1	1	loci41	0	1	loci41	0	1	loci41	0	1	loci41	1	0	loci41	1
loci42	0	1	loci42	0	1	loci42	0	1	loci42	1	0	loci42	0	1	loci42	1	1	loci42	1	1	loci42	1	0	loci42	1	1	loci42	1	0	loci42	0	1	loci42	1	0	loci42	1	0	loci42	1	0	loci42	0	1	loci42	1	1	loci42	0
loci43	0	1	loci43	0	1	loci43	0	1	loci43	0	1	loci43	0	1	loci43	1	0	loci43	1	0	loci43	1	0	loci43	1	1	loci43	0	1	loci43	0	1	loci43	1	0	loci43	1	0	loci43	1	1	loci43	1	1	loci43	1	1	loci43	1
loci44	1	0	loci44	0	1	loci44	1	0	loci44	1	0	loci44	1	0	loci44	1	0	loci44	1	0	loci44	1	0	loci44	1	1	loci44	0	1	loci44	1	0	loci44	1	0	loci44	1	0	loci44	1	1	loci44	1	0	loci44	0	1	loci44	1
loci45	0	1	loci45	1	1	loci45	1	0	loci45	0	1	loci45	0	1	loci45	1	0	loci45	1	0	loci45	0	1	loci45	0	1	loci45	0	1	loci45	0	1	loci45	0	1	loci45	1	0	loci45	1	0	loci45	0	1	loci45	1	0	loci45	1
loci46	0	1	loci46	1	1	loci46	1	0	loci46	0	1	loci46	0	1	loci46	1	0	loci46	0	1	loci46	0	1	loci46	0	1	loci46	0	1	loci46	1	1	loci46	1	1	loci46	1	0	loci46	0	1	loci46	0	1	loci46	0	1	loci46	0
loci47	1	0	loci47	1	0	loci47	0	1	loci47	1	1	loci47	0	1	loci47	1	1	loci47	1	1	loci47	1	0	loci47	1	1	loci47	1	0	loci47	0	1	loci47	1	1	loci47	1	1	loci47	0	1	loci47	1	0	loci47	0	1	loci47	1
loci48	1	0	loci48	1	0	loci48	1	1	loci48	1	0	loci48	0	1	loci48	1	0	loci48	1	1	loci48	1	0	loci48	0	1	loci48	1	1	loci48	0	1	loci48	1	1	loci48	0	1	loci48	0	1	loci48	1	0	loci48	1	0	loci48	0
loci49	1	1	loci49	0	1	loci49	0	1	loci49	0	1	loci49	0	1	loci49	1	1	loci49	1	0	loci49	1	0	loci49	0	1	loci49	1	1	loci49	0	1	loci49	1	1	loci49	1	0	loci49	1	0	loci49	0	1	loci49	1	0	loci49	0
loci50	0	1	loci50	1	1	loci50	1	1	loci50	0	1	loci50	0	1	loci50	1	0	loci50	0	1	loci50	1	0	loci50	0	1	loci50	1	0	loci50	0	1	loci50	0	1	loci50	1	0	loci50	1	0	loci50	0	1	loci50	1	0	loci50	0
loci51	1	1	loci51	0	1	loci51	0	1	loci51	1	1	loci51	0	1	loci51	0	1	loci51	0	1	loci51	0	1	loci51	0	1	loci51	1	1	loci51	0	1	loci51	1	0	loci51	0	1	loci51	1	0	loci51	0	1	loci51	1	0	loci51	1
loci52	0	1	loci52	0	1	loci52	0	1	loci52	0	1	loci52	0	1	loci52	0	1	loci52	1	0	loci52	1	1	loci52	0	1	loci52	0	1	loci52	0	1	loci52	1	1	loci52	0	1	loci52	0	1	loci52	0	1	loci52	1	0	loci52	0
loci53	0	1	loci53	1	1	loci53	0	1	loci53	0	1	loci53	0	1	loci53	1	0	loci53	0	1	loci53	0	1	loci53	1	1	loci53	1	1	loci53	0	1	loci53	0	1	loci53	1	1	loci53	0	1	loci53	1	1	loci53	0	1	loci53	0
loci54	0	1	loci54	0	1	loci54	1	1	loci54	0	1	loci54	1	0	loci54	0	1	loci54	0	1	loci54	0	1	loci54	0	1	loci54	0	1	loci54	1	1	loci54	0	1	loci54	0	1	loci54	1	0	loci54	0	1	loci54	0	1	loci54	0
loci55	0	1	loci55	0	1	loci55	0	1	loci55	0	1	loci55	1	1	loci55	0	1	loci55	0	1	loci55	1	1	loci55	1	1	loci55	0	1	loci55	0	1	loci55	0	1	loci55	1	1	loci55	0	1	loci55	0	1	loci55	1	1	loci55	0
loci56	0	1	loci56	0	1	loci56	1	1	loci56	0	1				loci56	0	1	loci56	0	1	loci56	0	1	loci56	1	0	loci56	0	1	loci56	1	1	loci56	0	1	loci56	0	1	loci56	0	1	loci56	0	1	loci56	1	0	loci56	0
loci57	0	1	loci57	0	1	loci57	0	1	loci57	1	0				loci57	0	1	loci57	0	1	loci57	0	1	loci57	1	0	loci57	0	1	loci57	1	0	loci57	0	1	loci57	0	1	loci57	0	1	loci57	1	1	loci57	1	1	loci57	0
loci58	1	1	loci58	0	1	loci58	0	1	loci58	1	1				loci58	0	1	loci58	0	1	loci58	0	1	loci58	1	0	loci58	1	1	loci58	1	0	loci58	0	1	loci58	0	1	loci58	0	1	loci58	0	1	loci58	0	1	loci58	1
loci59	0	1	loci59	0	1	loci59	1	0	loci59	0	1				loci59	0	1	loci59	1	1	loci59	0	1	loci59	1	0	loci59	1	1				loci59	0	1	loci59	1	0	loci59	1	1	loci59	1	1	loci59	0	1	loci59	0
loci60	1	0	loci60	1	0	loci60	1	0	loci60	1	0				loci60	0	1	loci60	0	1	loci60	0	1	loci60	0	1	loci60	0	1				loci60	1	1				loci60	0	1	loci60	1	0	loci60	1	0	loci60	0
loci61	1	0	loci61	1	1	loci61	1	0	loci61	0	1				loci61	0	1	loci61	0	1	loci61	0	1				loci61	1	1				loci61	1	1				loci61	0	1	loci61	1	0	loci61	1	0	loci61	0
loci62	1	0	loci62	1	0	loci62	1	1	loci62	1	0				loci62	1	1	loci62	0	1	loci62	1	1										loci62	0	1				loci62	0	1	loci62	1	1	loci62	0	1	loci62	1
loci63	1	1	loci63	0	1	loci63	1	0	loci63	1	1				loci63	0	1	loci63	1	1	loci63	0	1																loci63	1	0	loci63	1	0	loci63	0	1	loci63	1
									loci64	1	0							loci64	1	1	loci64	1	1																loci64	0	1
									loci65	0	1																												loci65	1	1
[truncated: 10 more columns]

## Sheet: E4+HM8
	C. boreale			C. dichrum			C. japonicum			C. lavandulifolium			C. nankingense			T. vulgare			C. chanetii			C. indicum			C. japonicum var. wakasaense			C. okiense			C. yoshinaganthum			C. japonense			C. morifolium			C. vestitum			C. zawadskii			A.× marginatum			A. shiwogiku
loci	H	M	loci	H	M	loci	H	M	loci	H	M	loci	H	M	loci	H	M	loci	H	M	loci	H	M	loci	H	M	loci	H	M	loci	H	M	loci	H	M	loci	H	M	loci	H	M	loci	H	M	loci	H	M	loci	H
loci1	1	1	loci1	1	1	loci1	1	1	loci1	1	1	loci1	1	1	loci1	1	1	loci1	1	1	loci1	0	1	loci1	1	1	loci1	1	1	loci1	1	1	loci1	1	1	loci1	1	1	loci1	1	0	loci1	1	1	loci1	1	1	loci1	1
loci2	1	0	loci2	1	1	loci2	0	1	loci2	1	1	loci2	1	1	loci2	1	1	loci2	0	1	loci2	1	1	loci2	1	1	loci2	1	1	loci2	1	0	loci2	1	1	loci2	1	1	loci2	0	1	loci2	1	1	loci2	0	1	loci2	0
loci3	1	1	loci3	1	1	loci3	1	1	loci3	1	1	loci3	1	0	loci3	1	0	loci3	1	1	loci3	0	1	loci3	1	1	loci3	0	1	loci3	1	1	loci3	0	1	loci3	1	1	loci3	1	1	loci3	1	1	loci3	0	1	loci3	0
loci4	1	1	loci4	0	1	loci4	0	1	loci4	0	1	loci4	1	1	loci4	0	1	loci4	0	1	loci4	0	1	loci4	1	1	loci4	1	1	loci4	1	0	loci4	1	1	loci4	1	1	loci4	0	1	loci4	1	1	loci4	1	1	loci4	1
loci5	1	0	loci5	0	1	loci5	0	1	loci5	0	1	loci5	1	1	loci5	1	0	loci5	1	1	loci5	1	1	loci5	1	0	loci5	0	1	loci5	1	1	loci5	1	1	loci5	0	1	loci5	1	0	loci5	1	1	loci5	1	0	loci5	0
loci6	1	1	loci6	1	0	loci6	1	1	loci6	1	0	loci6	1	1	loci6	0	1	loci6	1	1	loci6	1	1	loci6	1	0	loci6	1	0	loci6	1	1	loci6	1	1	loci6	1	0	loci6	1	0	loci6	1	0	loci6	1	0	loci6	1
loci7	0	1	loci7	1	0	loci7	1	0	loci7	0	1	loci7	1	1	loci7	1	1	loci7	0	1	loci7	1	0	loci7	1	1	loci7	1	1	loci7	0	1	loci7	0	1	loci7	1	1	loci7	1	1	loci7	0	1	loci7	0	1	loci7	1
loci8	0	1	loci8	1	1	loci8	1	1	loci8	1	0	loci8	0	1	loci8	1	1	loci8	1	0	loci8	1	1	loci8	1	1	loci8	1	1	loci8	1	1	loci8	1	1	loci8	1	1	loci8	1	0	loci8	1	1	loci8	1	1	loci8	1
loci9	0	1	loci9	1	1	loci9	1	1	loci9	1	1	loci9	0	1	loci9	1	1	loci9	1	1	loci9	1	0	loci9	1	1	loci9	1	1	loci9	1	0	loci9	0	1	loci9	1	1	loci9	0	1	loci9	1	1	loci9	1	0	loci9	0
loci10	0	1	loci10	0	1	loci10	1	1	loci10	1	1	loci10	1	0	loci10	1	1	loci10	1	1	loci10	1	1	loci10	1	1	loci10	1	1	loci10	1	1	loci10	1	1	loci10	1	0	loci10	0	1	loci10	1	0	loci10	0	1	loci10	1
loci11	1	0	loci11	0	1	loci11	0	1	loci11	1	1	loci11	1	1	loci11	1	1	loci11	1	1	loci11	0	1	loci11	1	0	loci11	0	1	loci11	0	1	loci11	0	1	loci11	0	1	loci11	1	1	loci11	1	1	loci11	1	1	loci11	1
loci12	0	1	loci12	1	0	loci12	1	1	loci12	1	1	loci12	0	1	loci12	0	1	loci12	0	1	loci12	1	1	loci12	1	1	loci12	1	1	loci12	0	1	loci12	0	1	loci12	1	1	loci12	1	1	loci12	0	1	loci12	1	1	loci12	1
loci13	1	1	loci13	1	1	loci13	1	1	loci13	1	1	loci13	1	0	loci13	0	1	loci13	1	1	loci13	1	0	loci13	1	0	loci13	1	0	loci13	0	1	loci13	1	1	loci13	1	1	loci13	1	0	loci13	1	0	loci13	0	1	loci13	1
loci14	1	1	loci14	0	1	loci14	1	1	loci14	1	1	loci14	0	1	loci14	1	0	loci14	0	1	loci14	0	1	loci14	0	1	loci14	1	0	loci14	1	1	loci14	1	1	loci14	1	1	loci14	0	1	loci14	1	1	loci14	0	1	loci14	0
loci15	1	0	loci15	1	1	loci15	1	1	loci15	0	1	loci15	1	0	loci15	1	1	loci15	1	1	loci15	1	1	loci15	1	0	loci15	1	1	loci15	1	1	loci15	1	1	loci15	1	0	loci15	1	1	loci15	1	1	loci15	1	1	loci15	0
loci16	0	1	loci16	1	1	loci16	1	1	loci16	1	1	loci16	0	1	loci16	1	1	loci16	1	1	loci16	0	1	loci16	1	1	loci16	1	1	loci16	1	0	loci16	1	0	loci16	1	1	loci16	1	0	loci16	1	0	loci16	1	1	loci16	1
loci17	1	1	loci17	1	1	loci17	1	0	loci17	1	1	loci17	1	0	loci17	1	1	loci17	1	0	loci17	1	1	loci17	1	1	loci17	1	0	loci17	1	1	loci17	0	1	loci17	1	0	loci17	1	1	loci17	1	1	loci17	0	1	loci17	1
loci18	1	1	loci18	1	1	loci18	1	1	loci18	0	1	loci18	1	1	loci18	1	1	loci18	1	0	loci18	1	1	loci18	1	0	loci18	1	1	loci18	1	1	loci18	0	1	loci18	1	0	loci18	1	0	loci18	1	1	loci18	1	1	loci18	1
loci19	1	0	loci19	1	0	loci19	1	1	loci19	1	1	loci19	1	1	loci19	1	0	loci19	0	1	loci19	1	0	loci19	1	1	loci19	1	0	loci19	1	0	loci19	1	0	loci19	1	1	loci19	1	1	loci19	1	0	loci19	1	1	loci19	1
loci20	1	1	loci20	0	1	loci20	1	1	loci20	1	1	loci20	1	1	loci20	1	1	loci20	1	1	loci20	1	0	loci20	0	1	loci20	1	0	loci20	1	1	loci20	0	1	loci20	1	1	loci20	1	1	loci20	1	0	loci20	1	0	loci20	1
loci21	1	0	loci21	1	1	loci21	1	1	loci21	1	1	loci21	1	1	loci21	0	1	loci21	0	1	loci21	1	1	loci21	1	0	loci21	1	1	loci21	0	1	loci21	1	1	loci21	0	1	loci21	1	1	loci21	0	1	loci21	1	1	loci21	1
loci22	1	1	loci22	0	1	loci22	1	1	loci22	1	1	loci22	0	1	loci22	1	1	loci22	1	1	loci22	1	1	loci22	1	1	loci22	0	1	loci22	1	1	loci22	1	1	loci22	1	1	loci22	1	0	loci22	1	1	loci22	1	1	loci22	1
loci23	1	0	loci23	0	1	loci23	0	1	loci23	1	1	loci23	0	1	loci23	1	1	loci23	1	1	loci23	1	0	loci23	0	1	loci23	1	1	loci23	1	1	loci23	1	1	loci23	1	0	loci23	1	1	loci23	1	1	loci23	1	1	loci23	1
loci24	1	1	loci24	1	1	loci24	1	0	loci24	1	0	loci24	1	0	loci24	1	1	loci24	1	1	loci24	1	1	loci24	1	1	loci24	1	1	loci24	1	0	loci24	1	0	loci24	1	1	loci24	0	1	loci24	1	1	loci24	1	1	loci24	0
loci25	0	1	loci25	1	0	loci25	1	1	loci25	0	1	loci25	0	1	loci25	1	1	loci25	1	0	loci25	0	1	loci25	0	1	loci25	1	0	loci25	1	1	loci25	1	1	loci25	1	0	loci25	0	1	loci25	0	1	loci25	1	0	loci25	1
loci26	1	1	loci26	1	1	loci26	0	1	loci26	1	1	loci26	0	1	loci26	0	1	loci26	1	1	loci26	1	1	loci26	1	1	loci26	1	0	loci26	1	1	loci26	1	1	loci26	1	0	loci26	1	0	loci26	1	1	loci26	1	0	loci26	1
loci27	1	0	loci27	1	1	loci27	1	1	loci27	1	1	loci27	0	1	loci27	1	1	loci27	1	1	loci27	1	1	loci27	1	1	loci27	1	1	loci27	1	1	loci27	1	1	loci27	0	1	loci27	0	1	loci27	1	0	loci27	1	1	loci27	1
loci28	1	1	loci28	0	1	loci28	1	1	loci28	1	0	loci28	1	1	loci28	1	1	loci28	1	1	loci28	1	0	loci28	1	1	loci28	1	1	loci28	1	1	loci28	0	1	loci28	0	1	loci28	1	1	loci28	1	0	loci28	1	1	loci28	1
loci29	1	1	loci29	1	1	loci29	1	1	loci29	1	1	loci29	1	1	loci29	1	0	loci29	1	1	loci29	1	1	loci29	1	1	loci29	1	0	loci29	1	1	loci29	1	0	loci29	1	1	loci29	0	1	loci29	1	0	loci29	1	1	loci29	1
loci30	1	1	loci30	1	1	loci30	1	0	loci30	1	1	loci30	1	1	loci30	1	1	loci30	1	0	loci30	1	1	loci30	1	0	loci30	1	1	loci30	1	0	loci30	1	0	loci30	1	1	loci30	0	1	loci30	1	1	loci30	1	1	loci30	1
loci31	1	1	loci31	1	0	loci31	1	1	loci31	0	1	loci31	0	1	loci31	1	0	loci31	1	0	loci31	1	1	loci31	1	1	loci31	1	1	loci31	1	1	loci31	1	1	loci31	1	1	loci31	1	1	loci31	1	1	loci31	1	0	loci31	1
loci32	1	0	loci32	1	1	loci32	1	1	loci32	1	1	loci32	1	1	loci32	1	1	loci32	1	1	loci32	1	0	loci32	1	1	loci32	1	0	loci32	1	0	loci32	1	0	loci32	1	1	loci32	1	0	loci32	1	0	loci32	1	0	loci32	1
loci33	1	0	loci33	1	1	loci33	1	1	loci33	1	0	loci33	1	1	loci33	1	1	loci33	1	0	loci33	1	1	loci33	1	0	loci33	0	1	loci33	0	1	loci33	1	1	loci33	1	1	loci33	1	0	loci33	1	0	loci33	1	1	loci33	1
loci34	1	0	loci34	1	0	loci34	1	1	loci34	1	0	loci34	1	0	loci34	1	0	loci34	1	0	loci34	1	0	loci34	1	1	loci34	1	0	loci34	1	1	loci34	1	0	loci34	1	1	loci34	1	1	loci34	1	0	loci34	1	1	loci34	1
loci35	1	1	loci35	0	1	loci35	0	1	loci35	1	1	loci35	1	0	loci35	1	1	loci35	1	1	loci35	1	1	loci35	1	0	loci35	1	1	loci35	1	0	loci35	0	1	loci35	1	1	loci35	1	1	loci35	0	1	loci35	1	1	loci35	1
loci36	1	0	loci36	1	0	loci36	1	1	loci36	1	0	loci36	0	1	loci36	1	1	loci36	1	0	loci36	1	0	loci36	1	1	loci36	1	1	loci36	1	1	loci36	1	1	loci36	1	1	loci36	0	1	loci36	1	0	loci36	1	0	loci36	1
loci37	1	1	loci37	1	0	loci37	1	1	loci37	1	1	loci37	1	0	loci37	1	0	loci37	1	1	loci37	1	1	loci37	1	1	loci37	1	1	loci37	0	1	loci37	1	0	loci37	1	1	loci37	1	0	loci37	1	0	loci37	1	0	loci37	1
loci38	0	1	loci38	1	1	loci38	0	1	loci38	1	0	loci38	0	1	loci38	1	1	loci38	1	1	loci38	0	1	loci38	1	0	loci38	1	0	loci38	1	0	loci38	1	0	loci38	1	0	loci38	1	0	loci38	1	1	loci38	1	1	loci38	1
loci39	1	1	loci39	1	0	loci39	1	0	loci39	1	1	loci39	1	1	loci39	1	0	loci39	1	0	loci39	1	0	loci39	1	1	loci39	0	1	loci39	1	1	loci39	1	1	loci39	0	1	loci39	1	1	loci39	0	1	loci39	1	0	loci39	1
loci40	1	0	loci40	0	1	loci40	1	1	loci40	1	1	loci40	1	1	loci40	1	0	loci40	1	1	loci40	1	0	loci40	1	0	loci40	1	1	loci40	1	0	loci40	1	0	loci40	0	1	loci40	1	0	loci40	1	0	loci40	1	0	loci40	1
loci41	1	0	loci41	1	0	loci41	1	0	loci41	1	0	loci41	1	1	loci41	0	1	loci41	0	1	loci41	0	1	loci41	1	1	loci41	1	0	loci41	1	1	loci41	1	1	loci41	1	1	loci41	0	1	loci41	1	1	loci41	1	1	loci41	1
loci42	1	1	loci42	1	0	loci42	0	1	loci42	1	1	loci42	1	0	loci42	1	0	loci42	0	1	loci42	1	1	loci42	1	0	loci42	0	1	loci42	1	0	loci42	1	0	loci42	1	0	loci42	1	1	loci42	1	1	loci42	1	1	loci42	1
loci43	1	1	loci43	0	1	loci43	1	1	loci43	1	0	loci43	1	1	loci43	1	0	loci43	0	1	loci43	0	1	loci43	0	1	loci43	1	0	loci43	1	1	loci43	1	1	loci43	1	1	loci43	1	0	loci43	1	1	loci43	1	0	loci43	0
loci44	1	0	loci44	1	1	loci44	1	0	loci44	1	1	loci44	0	1	loci44	1	0	loci44	1	0	loci44	1	0	loci44	1	0	loci44	0	1	loci44	0	1	loci44	1	1	loci44	0	1	loci44	1	1	loci44	0	1	loci44	1	0	loci44	1
loci45	1	0	loci45	1	1	loci45	1	0	loci45	1	0	loci45	0	1	loci45	1	1	loci45	1	0	loci45	1	0	loci45	0	1	loci45	1	1	loci45	0	1	loci45	1	0	loci45	0	1	loci45	1	0	loci45	1	0	loci45	1	0	loci45	1
loci46	1	1	loci46	0	1	loci46	0	1	loci46	0	1	loci46	0	1	loci46	1	0	loci46	1	1	loci46	0	1	loci46	1	1	loci46	1	0	loci46	1	1	loci46	1	1	loci46	1	0	loci46	1	1	loci46	1	0	loci46	1	1	loci46	1
loci47	1	1	loci47	0	1	loci47	0	1	loci47	1	1	loci47	1	1	loci47	1	1	loci47	1	1	loci47	0	1	loci47	0	1	loci47	1	0	loci47	1	0	loci47	1	0	loci47	0	1	loci47	1	0	loci47	1	1	loci47	0	1	loci47	1
loci48	0	1	loci48	0	1	loci48	1	0	loci48	0	1	loci48	0	1	loci48	1	0	loci48	1	0	loci48	1	1	loci48	0	1	loci48	1	1	loci48	1	1	loci48	1	1	loci48	0	1	loci48	0	0	loci48	1	1	loci48	1	1	loci48	1
loci49	0	1	loci49	1	1	loci49	1	0	loci49	0	1	loci49	1	0	loci49	0	1	loci49	0	1	loci49	1	0	loci49	1	0	loci49	1	0	loci49	0	1	loci49	0	1	loci49	0	1	loci49	1	1	loci49	0	1	loci49	1	0	loci49	1
loci50	1	0	loci50	1	0	loci50	0	1	loci50	1	0	loci50	0	1	loci50	1	1	loci50	0	1	loci50	1	1	loci50	0	1	loci50	0	1	loci50	1	0	loci50	1	1	loci50	0	1	loci50	1	0	loci50	1	0	loci50	1	1	loci50	1
loci51	1	0	loci51	1	1	loci51	1	0	loci51	1	1	loci51	0	1	loci51	0	1	loci51	1	1	loci51	0	1	loci51	0	1	loci51	0	1	loci51	1	1	loci51	0	1	loci51	0	1	loci51	1	0	loci51	0	1	loci51	1	1	loci51	1
loci52	0	1	loci52	1	0	loci52	0	1	loci52	0	1	loci52	0	1	loci52	1	1	loci52	1	0	loci52	0	1	loci52	1	0	loci52	0	1	loci52	0	1	loci52	1	0	loci52	1	0	loci52	1	0	loci52	0	1	loci52	0	1	loci52	1
loci53	1	1				loci53	1	0	loci53	1	1	loci53	1	1	loci53	1	1	loci53	0	1	loci53	0	1	loci53	0	1	loci53	0	1	loci53	0	1	loci53	0	1	loci53	1	1	loci53	0	0	loci53	0	1	loci53	1	1	loci53	1
loci54	0	1				loci54	0	1	loci54	1	0				loci54	1	1	loci54	1	0	loci54	1	1	loci54	0	1	loci54	0	1	loci54	0	1	loci54	0	1				loci54	1	1	loci54	0	1	loci54	0	1	loci54	0
loci55	1	0				loci55	0	1	loci55	0	1				loci55	0	1	loci55	1	1	loci55	1	1	loci55	0	1	loci55	0	1	loci55	1	1	loci55	1	0				loci55	0	1	loci55	0	1	loci55	0	1	loci55	0
loci56	1	1				loci56	0	1	loci56	1	1							loci56	0	1	loci56	1	0	loci56	1	1	loci56	1	1	loci56	0	1	loci56	1	0				loci56	1	1	loci56	1	0	loci56	0	1	loci56	0
						loci57	1	0	loci57	0	1							loci57	1	1	loci57	1	0	loci57	1	1							loci57	1	1				loci57	0	1	loci57	1	1	loci57	1	1	loci57	1
						loci58	1	0	loci58	1	0										loci58	1	1										loci58	1	1				loci58	0	1	loci58	1	1
									loci59	1	1										loci59	1	1																loci59	0	1	loci59	1	1
																																							loci60	1	1
																																							loci61	1	1
[truncated: 10 more columns]

## Sheet: E6+HM6
	C. boreale			C. dichrum			C. japonicum			C. lavandulifolium			C. nankingense			T. vulgare			C. chanetii			C. indicum			C. japonicum var. wakasaense			C. okiense			C. yoshinaganthum			C. japonense			C. morifolium			C. vestitum			C. zawadskii			A.× marginatum			A. shiwogiku
loci	H	M	loci	H	M	loci	H	M	loci	H	M	loci	H	M	loci	H	M	loci	H	M	loci	H	M	loci	H	M	loci	H	M	loci	H	M	loci	H	M	loci	H	M	loci	H	M	loci	H	M	loci	H	M	loci	H
loci1	1	1	loci1	1	1	loci1	1	1	loci1	1	1	loci1	1	1	loci1	1	1	loci1	1	1	loci1	1	1	loci1	1	1	loci1	1	1	loci1	1	1	loci1	1	1	loci1	1	1	loci1	1	1	loci1	1	1	loci1	1	1	loci1	1
loci2	1	1	loci2	1	1	loci2	1	1	loci2	1	0	loci2	1	1	loci2	1	0	loci2	1	1	loci2	1	1	loci2	1	1	loci2	1	0	loci2	1	1	loci2	1	1	loci2	1	0	loci2	1	0	loci2	0	1	loci2	0	1	loci2	1
loci3	1	0	loci3	1	0	loci3	1	0	loci3	1	1	loci3	1	0	loci3	1	0	loci3	1	0	loci3	1	0	loci3	1	1	loci3	1	0	loci3	1	0	loci3	1	0	loci3	1	1	loci3	1	0	loci3	1	0	loci3	1	0	loci3	1
loci4	1	0	loci4	1	0	loci4	1	0	loci4	1	1	loci4	1	0	loci4	1	0	loci4	1	0	loci4	1	0	loci4	1	0	loci4	1	0	loci4	1	0	loci4	1	1	loci4	1	1	loci4	1	1	loci4	1	0	loci4	1	1	loci4	1
loci5	1	1	loci5	1	0	loci5	1	1	loci5	1	1	loci5	0	1	loci5	1	1	loci5	1	1	loci5	1	0	loci5	0	1	loci5	1	1	loci5	0	1	loci5	0	1	loci5	1	1	loci5	1	0	loci5	1	1	loci5	0	1	loci5	1
loci6	1	0	loci6	1	1	loci6	1	0	loci6	1	1	loci6	1	1	loci6	1	1	loci6	0	1	loci6	1	0	loci6	1	0	loci6	1	1	loci6	1	0	loci6	0	1	loci6	1	1	loci6	1	1	loci6	1	0	loci6	1	0	loci6	1
loci7	1	1	loci7	1	0	loci7	1	1	loci7	0	1	loci7	1	1	loci7	1	0	loci7	0	1	loci7	1	1	loci7	1	1	loci7	0	1	loci7	0	1	loci7	1	1	loci7	1	1	loci7	1	1	loci7	1	1	loci7	1	1	loci7	0
loci8	0	1	loci8	1	0	loci8	1	0	loci8	1	1	loci8	1	1	loci8	0	1	loci8	1	1	loci8	1	1	loci8	0	1	loci8	1	1	loci8	0	1	loci8	1	1	loci8	1	1	loci8	1	1	loci8	1	1	loci8	0	1	loci8	1
loci9	1	1	loci9	1	1	loci9	1	1	loci9	1	1	loci9	0	1	loci9	1	1	loci9	1	0	loci9	1	0	loci9	0	1	loci9	1	1	loci9	1	0	loci9	1	1	loci9	1	0	loci9	1	0	loci9	1	1	loci9	1	1	loci9	0
loci10	0	1	loci10	1	0	loci10	1	1	loci10	1	0	loci10	1	1	loci10	1	0	loci10	1	1	loci10	1	0	loci10	1	1	loci10	1	0	loci10	0	1	loci10	1	0	loci10	0	1	loci10	1	1	loci10	1	1	loci10	1	1	loci10	1
loci11	1	0	loci11	1	0	loci11	1	0	loci11	1	0	loci11	1	0	loci11	1	1	loci11	1	1	loci11	1	1	loci11	1	0	loci11	1	1	loci11	1	1	loci11	1	1	loci11	1	1	loci11	1	0	loci11	1	1	loci11	1	1	loci11	1
loci12	1	1	loci12	1	1	loci12	1	0	loci12	1	1	loci12	1	1	loci12	1	1	loci12	1	1	loci12	0	1	loci12	1	0	loci12	1	1	loci12	1	1	loci12	1	1	loci12	1	1	loci12	1	1	loci12	1	1	loci12	1	1	loci12	1
loci13	1	0	loci13	1	1	loci13	1	1	loci13	1	1	loci13	1	1	loci13	1	1	loci13	1	1	loci13	1	0	loci13	1	1	loci13	1	0	loci13	1	1	loci13	1	1	loci13	1	1	loci13	1	0	loci13	1	1	loci13	1	1	loci13	1
loci14	1	1	loci14	1	0	loci14	1	1	loci14	1	0	loci14	1	0	loci14	1	1	loci14	1	0	loci14	1	0	loci14	1	1	loci14	1	0	loci14	1	1	loci14	0	1	loci14	1	1	loci14	0	1	loci14	1	1	loci14	1	1	loci14	1
loci15	1	1	loci15	1	1	loci15	1	1	loci15	1	1	loci15	1	0	loci15	1	1	loci15	1	1	loci15	1	0	loci15	1	0	loci15	1	0	loci15	1	1	loci15	1	1	loci15	0	1	loci15	1	1	loci15	1	0	loci15	0	1	loci15	1
loci16	1	1	loci16	1	0	loci16	0	1	loci16	1	1	loci16	1	1	loci16	1	1	loci16	1	1	loci16	1	1	loci16	0	1	loci16	1	1	loci16	0	1	loci16	0	1	loci16	1	1	loci16	1	1	loci16	1	1	loci16	0	1	loci16	0
loci17	1	0	loci17	1	1	loci17	1	0	loci17	1	0	loci17	1	0	loci17	1	1	loci17	0	1	loci17	1	1	loci17	1	0	loci17	1	0	loci17	0	1	loci17	1	1	loci17	0	1	loci17	0	1	loci17	1	1	loci17	1	1	loci17	1
loci18	0	1	loci18	1	1	loci18	1	1	loci18	1	1	loci18	0	1	loci18	1	0	loci18	1	0	loci18	0	1	loci18	0	1	loci18	1	1	loci18	1	0	loci18	0	1	loci18	1	1	loci18	0	1	loci18	0	1	loci18	1	1	loci18	1
loci19	1	1	loci19	0	1	loci19	1	1	loci19	1	1	loci19	0	1	loci19	0	1	loci19	0	1	loci19	1	1	loci19	0	1	loci19	0	1	loci19	1	1	loci19	1	0	loci19	0	1	loci19	0	1	loci19	0	1	loci19	0	1	loci19	0
loci20	1	1	loci20	1	1	loci20	0	1	loci20	1	0	loci20	1	0	loci20	0	1	loci20	1	1	loci20	1	0	loci20	0	1	loci20	1	1	loci20	0	1	loci20	1	1	loci20	1	1	loci20	0	1	loci20	1	1	loci20	1	1	loci20	0
loci21	0	1	loci21	1	1	loci21	0	1	loci21	0	1	loci21	1	1	loci21	0	1	loci21	0	1	loci21	1	1	loci21	1	1	loci21	0	1	loci21	0	1	loci21	1	1	loci21	1	1	loci21	1	1	loci21	1	0	loci21	1	1	loci21	0
loci22	0	1	loci22	1	1	loci22	1	1	loci22	1	1	loci22	1	1	loci22	1	1	loci22	0	1	loci22	0	1	loci22	1	1	loci22	0	1	loci22	0	1	loci22	1	0	loci22	0	1	loci22	1	1	loci22	1	1	loci22	1	1	loci22	0
loci23	1	1	loci23	0	1	loci23	1	1	loci23	1	1	loci23	0	1	loci23	1	1	loci23	0	1	loci23	0	1	loci23	0	1	loci23	1	1	loci23	1	1	loci23	0	1	loci23	0	1	loci23	0	1	loci23	0	1	loci23	1	1	loci23	0
loci24	1	1	loci24	0	1	loci24	0	1	loci24	1	1	loci24	1	1	loci24	1	1	loci24	0	1	loci24	0	1	loci24	0	1	loci24	0	1	loci24	0	1	loci24	0	1	loci24	0	1	loci24	1	1	loci24	1	1	loci24	0	1	loci24	1
loci25	0	1	loci25	1	1	loci25	1	0	loci25	0	1	loci25	0	1	loci25	1	0	loci25	0	1	loci25	0	1	loci25	1	0	loci25	0	1	loci25	1	1	loci25	1	1	loci25	1	1	loci25	0	1	loci25	1	0	loci25	1	0	loci25	0
loci26	0	1	loci26	1	1	loci26	1	0	loci26	1	0	loci26	0	1	loci26	1	1	loci26	1	1	loci26	1	0	loci26	1	1	loci26	1	0	loci26	0	1	loci26	0	1	loci26	1	0	loci26	1	1	loci26	1	1	loci26	1	0	loci26	0
loci27	1	0	loci27	1	1	loci27	1	0	loci27	1	1	loci27	0	1	loci27	0	1	loci27	1	1	loci27	1	1	loci27	0	1	loci27	1	1	loci27	1	1	loci27	1	1	loci27	1	0	loci27	1	1	loci27	1	1	loci27	1	1	loci27	0
loci28	1	1	loci28	0	1	loci28	0	1	loci28	0	1	loci28	1	1	loci28	1	1	loci28	1	1	loci28	0	1	loci28	0	1	loci28	0	1	loci28	1	1	loci28	1	0	loci28	0	1	loci28	0	1	loci28	1	1	loci28	0	1	loci28	0
loci29	0	1	loci29	0	1	loci29	1	1	loci29	1	1	loci29	0	1	loci29	1	0	loci29	1	1	loci29	1	1	loci29	1	0	loci29	1	1	loci29	0	1	loci29	1	0	loci29	0	1	loci29	1	1	loci29	0	1	loci29	1	1	loci29	1
loci30	1	1	loci30	0	1	loci30	1	0	loci30	1	0	loci30	1	1	loci30	1	1	loci30	1	1	loci30	1	1	loci30	1	0	loci30	1	0	loci30	1	1	loci30	1	1	loci30	0	1	loci30	1	1	loci30	1	1	loci30	1	0	loci30	1
loci31	1	1	loci31	1	1	loci31	0	1	loci31	1	1	loci31	1	0	loci31	1	1	loci31	1	1	loci31	0	1	loci31	0	1	loci31	0	1	loci31	1	0	loci31	1	1	loci31	1	1	loci31	1	1	loci31	1	1	loci31	0	1	loci31	1
loci32	0	1	loci32	1	1	loci32	0	1	loci32	1	0	loci32	1	1	loci32	1	1	loci32	1	1	loci32	1	1	loci32	1	1	loci32	0	1	loci32	0	1	loci32	1	1	loci32	1	0	loci32	1	0	loci32	1	0	loci32	0	1	loci32	1
loci33	1	1	loci33	1	0	loci33	0	1	loci33	0	1	loci33	1	1	loci33	1	1	loci33	1	0	loci33	1	0	loci33	0	1	loci33	0	1	loci33	0	1	loci33	1	1	loci33	0	1	loci33	1	1	loci33	1	1	loci33	1	1	loci33	1
loci34	1	1	loci34	1	1	loci34	1	1	loci34	1	1	loci34	1	0	loci34	1	0	loci34	0	1	loci34	0	1	loci34	1	0	loci34	1	1	loci34	1	1	loci34	1	0	loci34	1	0	loci34	1	0	loci34	1	0	loci34	1	0	loci34	1
loci35	1	0				loci35	1	1	loci35	1	1	loci35	1	1	loci35	1	1	loci35	1	0	loci35	1	0	loci35	1	1	loci35	1	1	loci35	1	1	loci35	0	1	loci35	0	1	loci35	1	1	loci35	1	1	loci35	1	1	loci35	1
loci36	1	1				loci36	1	0	loci36	0	1	loci36	1	1	loci36	1	0	loci36	1	0	loci36	1	1	loci36	1	1	loci36	1	0	loci36	1	1	loci36	1	0	loci36	1	0	loci36	0	1	loci36	0	1	loci36	1	0	loci36	1
loci37	1	0				loci37	1	0	loci37	1	1	loci37	1	1	loci37	0	1	loci37	1	0	loci37	1	1	loci37	1	1	loci37	1	1	loci37	1	1	loci37	0	1	loci37	1	1	loci37	1	0	loci37	0	1	loci37	0	1	loci37	1
loci38	1	0				loci38	1	0	loci38	1	0	loci38	1	0	loci38	1	1	loci38	1	0	loci38	1	0	loci38	1	0	loci38	1	0	loci38	1	0	loci38	1	1	loci38	0	1	loci38	0	1	loci38	1	1	loci38	0	1	loci38	1
loci39	0	1				loci39	0	1	loci39	0	1	loci39	1	1	loci39	1	1	loci39	0	1	loci39	1	1	loci39	1	1	loci39	1	0	loci39	1	1	loci39	1	0	loci39	1	0	loci39	1	1	loci39	1	1	loci39	1	0	loci39	1
loci40	1	0				loci40	0	1	loci40	1	0	loci40	1	0	loci40	0	1	loci40	0	1	loci40	0	1	loci40	1	0	loci40	0	1	loci40	1	0	loci40	0	1	loci40	1	1	loci40	0	1	loci40	1	0	loci40	1	1	loci40	1
loci41	1	1				loci41	1	0	loci41	1	1	loci41	1	0	loci41	1	1	loci41	1	0	loci41	1	1	loci41	0	1	loci41	1	0	loci41	1	1	loci41	0	1	loci41	0	1	loci41	1	0	loci41	1	1	loci41	1	1	loci41	1
loci42	1	0				loci42	1	0	loci42	0	1	loci42	0	1	loci42	0	1	loci42	1	0	loci42	1	0	loci42	0	1	loci42	0	1	loci42	0	1	loci42	1	1	loci42	1	0	loci42	1	0	loci42	0	1	loci42	1	0	loci42	1
loci43	1	1				loci43	0	1	loci43	1	1	loci43	1	0	loci43	0	1	loci43	0	1	loci43	1	1	loci43	1	0	loci43	0	1	loci43	0	1				loci43	1	0	loci43	1	0	loci43	0	1	loci43	1	1	loci43	1
loci44	0	1				loci44	1	0	loci44	0	1	loci44	0	1	loci44	1	1	loci44	1	0	loci44	1	0	loci44	1	0	loci44	1	0	loci44	1	0				loci44	0	1	loci44	0	1	loci44	1	1	loci44	1	0	loci44	0
loci45	1	0				loci45	1	1	loci45	0	1	loci45	0	1				loci45	1	1				loci45	1	1	loci45	1	0	loci45	1	0				loci45	0	1	loci45	1	0	loci45	0	1	loci45	1	1	loci45	1
loci46	1	0				loci46	0	1	loci46	1	0	loci46	1	1				loci46	1	0				loci46	0	1	loci46	1	1	loci46	0	1				loci46	0	1	loci46	1	0	loci46	0	1	loci46	1	0
loci47	0	1				loci47	0	1	loci47	1	1	loci47	1	0				loci47	1	0				loci47	1	1	loci47	1	1	loci47	0	1				loci47	0	1	loci47	0	1	loci47	0	1	loci47	0	1
loci48	0	1				loci48	0	1	loci48	0	1	loci48	0	1				loci48	1	1							loci48	0	1	loci48	0	1				loci48	0	1	loci48	0	1	loci48	1	0	loci48	0	1
loci49	1	1				loci49	1	1	loci49	0	1	loci49	0	1				loci49	1	0							loci49	1	0	loci49	1	1							loci49	0	1	loci49	0	1	loci49	0	1
loci50	0	1				loci50	0	1	loci50	1	0	loci50	1	0				loci50	1	1							loci50	1	1										loci50	0	1	loci50	0	1	loci50	0	1
loci51	0	1							loci51	0	1	loci51	1	0				loci51	0	1							loci51	1	0													loci51	0	1	loci51	1	0
									loci52	0	1	loci52	1	0													loci52	0	1
												loci53	1	1													loci53	1	1
												loci54	0	1
[truncated: 10 more columns]

## Sheet: E6+HM8
	C. boreale			C. dichrum			C. japonicum			C. lavandulifolium			C. nankingense			T. vulgare			C. chanetii			C. indicum			C. japonicum var. wakasaense			C. okiense			C. yoshinaganthum			C. japonense			C. morifolium			C. vestitum			C. zawadskii			A.× marginatum			A. shiwogiku
loci	H	M	loci	H	M	loci	H	M	loci	H	M	loci	H	M	loci	H	M	loci	H	M	loci	H	M	loci	H	M	loci	H	M	loci	H	M	loci	H	M	loci	H	M	loci	H	M	loci	H	M	loci	H	M	loci	H
loci1	1	1	loci1	1	1	loci1	0	1	loci1	1	1	loci1	1	1	loci1	1	1	loci1	1	1	loci1	1	1	loci1	1	1	loci1	1	1	loci1	1	1	loci1	1	1	loci1	1	1	loci1	0	0	loci1	1	1	loci1	1	1	loci1	1
loci2	1	1	loci2	0	1	loci2	1	1	loci2	1	1	loci2	1	1	loci2	1	1	loci2	1	0	loci2	0	1	loci2	1	1	loci2	0	1	loci2	1	1	loci2	1	0	loci2	1	1	loci2	0	1	loci2	1	1	loci2	0	1	loci2	0
loci3	1	1	loci3	0	1	loci3	0	1	loci3	0	1	loci3	1	0	loci3	1	0	loci3	1	1	loci3	1	0	loci3	1	0	loci3	1	0	loci3	1	0	loci3	1	1	loci3	1	1	loci3	1	1	loci3	0	1	loci3	1	0	loci3	1
loci4	0	1	loci4	1	1	loci4	0	1	loci4	1	0	loci4	1	1	loci4	0	1	loci4	1	1	loci4	1	0	loci4	1	1	loci4	1	1	loci4	1	1	loci4	1	0	loci4	1	1	loci4	1	0	loci4	0	1	loci4	1	1	loci4	0
loci5	0	1	loci5	0	1	loci5	0	1	loci5	1	0	loci5	1	1	loci5	1	1	loci5	1	1	loci5	1	1	loci5	1	0	loci5	1	1	loci5	1	1	loci5	0	1	loci5	1	1	loci5	1	0	loci5	1	0	loci5	0	1	loci5	1
loci6	1	1	loci6	1	1	loci6	1	1	loci6	1	1	loci6	1	1	loci6	0	1	loci6	1	1	loci6	1	1	loci6	1	1	loci6	1	1	loci6	1	1	loci6	1	1	loci6	1	1	loci6	0	1	loci6	1	1	loci6	0	1	loci6	0
loci7	1	0	loci7	1	1	loci7	0	1	loci7	0	1	loci7	0	1	loci7	1	0	loci7	1	1	loci7	0	1	loci7	0	1	loci7	1	1	loci7	1	1	loci7	1	1	loci7	0	1	loci7	0	1	loci7	0	1	loci7	1	1	loci7	0
loci8	1	1	loci8	1	1	loci8	1	1	loci8	0	1	loci8	1	1	loci8	1	1	loci8	1	1	loci8	1	1	loci8	1	0	loci8	1	0	loci8	1	1	loci8	1	1	loci8	1	1	loci8	1	1	loci8	1	0	loci8	1	1	loci8	0
loci9	1	1	loci9	1	1	loci9	1	1	loci9	1	1	loci9	1	1	loci9	1	1	loci9	1	1	loci9	1	0	loci9	1	1	loci9	1	1	loci9	1	1	loci9	1	1	loci9	1	1	loci9	1	1	loci9	1	1	loci9	1	1	loci9	1
loci10	1	1	loci10	1	1	loci10	1	1	loci10	1	1	loci10	1	1	loci10	1	0	loci10	1	0	loci10	1	1	loci10	1	1	loci10	0	1	loci10	1	1	loci10	1	0	loci10	1	1	loci10	1	1	loci10	1	1	loci10	1	0	loci10	1
loci11	1	0	loci11	0	1	loci11	1	0	loci11	1	1	loci11	1	1	loci11	1	1	loci11	1	0	loci11	1	1	loci11	1	1	loci11	1	1	loci11	1	1	loci11	1	1	loci11	1	0	loci11	1	0	loci11	1	1	loci11	1	1	loci11	1
loci12	1	1	loci12	1	1	loci12	1	0	loci12	1	1	loci12	1	0	loci12	1	1	loci12	1	1	loci12	1	0	loci12	1	1	loci12	1	1	loci12	1	0	loci12	1	0	loci12	1	1	loci12	1	1	loci12	1	1	loci12	1	0	loci12	1
loci13	0	1	loci13	1	1	loci13	1	1	loci13	1	1	loci13	1	1	loci13	0	1	loci13	1	0	loci13	0	1	loci13	1	1	loci13	1	1	loci13	1	1	loci13	0	1	loci13	1	1	loci13	1	1	loci13	0	1	loci13	1	0	loci13	0
loci14	1	1	loci14	1	1	loci14	1	0	loci14	1	1	loci14	1	1	loci14	1	1	loci14	1	1	loci14	1	1	loci14	1	1	loci14	0	1	loci14	0	1	loci14	0	1	loci14	1	0	loci14	0	1	loci14	1	1	loci14	0	1	loci14	1
loci15	1	1	loci15	1	1	loci15	1	1	loci15	1	0	loci15	1	1	loci15	1	0	loci15	0	1	loci15	1	0	loci15	1	1	loci15	1	1	loci15	1	0	loci15	0	1	loci15	1	1	loci15	1	1	loci15	1	0	loci15	1	1	loci15	1
loci16	1	1	loci16	1	1	loci16	0	1	loci16	1	1	loci16	1	1	loci16	1	1	loci16	0	1	loci16	1	1	loci16	1	1	loci16	1	1	loci16	1	1	loci16	1	1	loci16	1	0	loci16	1	0	loci16	1	1	loci16	0	1	loci16	0
loci17	1	1	loci17	1	1	loci17	0	1	loci17	1	1	loci17	1	1	loci17	1	0	loci17	1	1	loci17	1	0	loci17	1	1	loci17	1	1	loci17	1	0	loci17	1	0	loci17	1	1	loci17	1	0	loci17	1	1	loci17	1	1	loci17	0
loci18	1	1	loci18	1	1	loci18	1	0	loci18	1	1	loci18	0	1	loci18	1	1	loci18	1	1	loci18	1	1	loci18	1	1	loci18	0	1	loci18	1	1	loci18	1	1	loci18	1	1	loci18	0	1	loci18	1	1	loci18	1	1	loci18	0
loci19	0	1	loci19	0	1	loci19	1	1	loci19	1	1	loci19	1	1	loci19	0	1	loci19	1	1	loci19	1	1	loci19	1	1	loci19	1	1	loci19	1	1	loci19	0	1	loci19	1	1	loci19	1	1	loci19	1	1	loci19	1	1	loci19	0
loci20	1	1	loci20	1	0	loci20	1	0	loci20	1	1	loci20	1	1	loci20	1	1	loci20	1	1	loci20	1	1	loci20	1	1	loci20	1	1	loci20	1	0	loci20	1	1	loci20	1	1	loci20	1	1	loci20	1	1	loci20	1	1	loci20	1
loci21	1	1	loci21	1	1	loci21	1	1	loci21	1	1	loci21	0	1	loci21	1	0	loci21	1	1	loci21	1	1	loci21	1	1	loci21	1	1	loci21	1	1	loci21	1	1	loci21	1	1	loci21	1	1	loci21	1	0	loci21	1	1	loci21	1
loci22	0	1	loci22	1	0	loci22	0	1	loci22	1	1	loci22	1	0	loci22	1	1	loci22	0	1	loci22	1	1	loci22	1	1	loci22	0	1	loci22	0	1	loci22	1	1	loci22	1	0	loci22	1	1	loci22	1	1	loci22	0	1	loci22	1
loci23	1	1	loci23	1	1	loci23	1	1	loci23	1	1	loci23	1	1	loci23	1	0	loci23	1	0	loci23	1	1	loci23	1	1	loci23	1	0	loci23	1	1	loci23	1	1	loci23	1	1	loci23	1	1	loci23	1	1	loci23	1	1	loci23	1
loci24	0	1	loci24	0	1	loci24	1	1	loci24	1	1	loci24	1	1	loci24	1	1	loci24	1	1	loci24	0	1	loci24	1	1	loci24	0	1	loci24	1	1	loci24	1	0	loci24	1	1	loci24	1	1	loci24	1	1	loci24	1	1	loci24	1
loci25	1	1	loci25	1	1	loci25	1	1	loci25	1	1	loci25	1	1	loci25	0	1	loci25	1	1	loci25	1	1	loci25	1	0	loci25	1	0	loci25	1	0	loci25	0	1	loci25	0	1	loci25	1	1	loci25	0	1	loci25	1	0	loci25	1
loci26	1	1	loci26	0	1	loci26	1	1	loci26	1	1	loci26	1	0	loci26	1	0	loci26	1	1	loci26	1	1	loci26	1	1	loci26	1	1	loci26	1	1	loci26	1	0	loci26	1	1	loci26	0	1	loci26	1	1	loci26	1	1	loci26	1
loci27	1	0	loci27	1	0	loci27	0	1	loci27	1	0	loci27	1	0	loci27	0	1	loci27	1	1	loci27	1	1	loci27	0	1	loci27	1	0	loci27	0	1	loci27	1	1	loci27	1	1	loci27	1	0	loci27	1	1	loci27	0	1	loci27	1
loci28	0	1	loci28	1	1	loci28	0	1	loci28	0	1	loci28	1	1	loci28	1	1	loci28	0	1	loci28	0	1	loci28	0	1	loci28	1	1	loci28	0	1	loci28	1	1	loci28	1	1	loci28	0	1	loci28	0	1	loci28	1	0	loci28	1
loci29	1	1	loci29	1	0	loci29	0	1	loci29	0	1	loci29	1	0	loci29	1	1	loci29	1	1	loci29	1	1	loci29	1	0	loci29	1	1	loci29	1	1	loci29	1	1	loci29	0	1	loci29	1	1	loci29	0	1	loci29	1	0	loci29	1
loci30	0	1	loci30	1	1	loci30	1	0	loci30	1	1	loci30	1	1	loci30	1	0	loci30	1	0	loci30	1	1	loci30	1	0	loci30	1	0	loci30	1	1	loci30	1	0	loci30	1	0	loci30	1	1	loci30	1	1	loci30	1	0	loci30	0
loci31	1	1	loci31	1	1	loci31	1	1	loci31	0	1	loci31	1	0	loci31	1	1	loci31	1	1	loci31	1	0	loci31	1	1	loci31	1	1	loci31	1	1	loci31	0	1	loci31	1	0	loci31	1	1	loci31	1	0	loci31	0	1	loci31	1
loci32	1	0	loci32	1	0	loci32	1	0	loci32	1	1	loci32	1	1	loci32	1	1	loci32	1	0	loci32	0	1	loci32	1	0	loci32	1	1	loci32	1	1	loci32	0	1	loci32	1	1	loci32	1	0	loci32	1	0	loci32	1	1	loci32	1
loci33	0	1	loci33	1	1	loci33	1	1	loci33	0	1	loci33	1	0	loci33	1	1	loci33	0	1	loci33	1	1	loci33	1	1	loci33	1	1	loci33	1	0	loci33	1	0	loci33	1	1	loci33	1	1	loci33	1	1	loci33	1	0	loci33	1
loci34	1	1	loci34	1	1	loci34	0	1	loci34	1	1	loci34	0	1	loci34	1	1	loci34	1	0	loci34	1	0	loci34	1	0	loci34	1	0	loci34	0	1	loci34	1	1	loci34	0	1	loci34	1	1	loci34	1	1	loci34	1	1	loci34	1
loci35	1	1	loci35	0	1	loci35	1	0	loci35	1	0	loci35	1	1	loci35	0	1	loci35	0	1	loci35	1	1	loci35	0	1	loci35	0	1	loci35	1	0	loci35	0	1	loci35	1	0	loci35	1	0	loci35	1	1	loci35	0	1	loci35	1
loci36	0	1	loci36	0	1	loci36	0	1	loci36	1	1	loci36	1	0	loci36	0	1	loci36	0	1	loci36	0	1	loci36	1	0	loci36	1	0	loci36	1	0	loci36	0	1	loci36	1	0	loci36	1	0	loci36	1	1	loci36	1	0	loci36	1
loci37	1	0	loci37	1	0	loci37	0	1	loci37	1	0	loci37	1	0	loci37	1	0	loci37	1	1	loci37	1	1	loci37	0	1	loci37	0	1	loci37	1	1	loci37	1	0	loci37	0	1	loci37	0	1	loci37	0	1	loci37	1	0	loci37	1
loci38	1	0	loci38	0	1	loci38	1	1	loci38	1	0	loci38	0	1	loci38	1	1	loci38	0	1	loci38	1	1	loci38	0	1	loci38	1	0	loci38	1	0	loci38	0	1	loci38	0	1	loci38	1	0	loci38	1	0	loci38	0	1	loci38	0
loci39	0	1	loci39	0	1	loci39	1	1	loci39	1	1	loci39	0	1	loci39	1	1	loci39	1	1	loci39	1	1	loci39	0	1	loci39	1	0	loci39	0	1	loci39	1	0	loci39	1	1	loci39	0	1	loci39	1	1	loci39	1	1	loci39	1
loci40	0	1	loci40	1	0	loci40	0	1	loci40	1	0	loci40	1	0	loci40	0	1	loci40	0	1	loci40	1	0	loci40	0	1	loci40	0	1	loci40	0	1	loci40	0	1				loci40	1	0	loci40	0	1	loci40	0	1	loci40	1
loci41	1	0	loci41	0	1	loci41	1	0	loci41	0	1	loci41	1	1	loci41	1	0	loci41	1	0	loci41	0	1	loci41	1	0	loci41	1	1	loci41	1	1	loci41	1	0				loci41	1	1	loci41	1	0	loci41	1	0	loci41	0
loci42	0	1	loci42	1	0	loci42	1	0	loci42	1	0				loci42	0	1	loci42	1	0	loci42	0	1	loci42	0	1	loci42	0	1	loci42	1	0	loci42	0	1				loci42	1	1	loci42	1	1	loci42	1	0	loci42	1
loci43	1	1	loci43	1	1	loci43	1	1	loci43	1	0				loci43	1	1	loci43	0	1	loci43	1	0	loci43	0	1	loci43	0	1	loci43	0	1	loci43	1	0				loci43	1	0	loci43	1	0	loci43	1	1	loci43	0
loci44	1	1	loci44	0	1	loci44	1	0	loci44	1	0				loci44	1	1	loci44	1	0	loci44	1	0	loci44	0	1	loci44	0	1	loci44	0	1	loci44	1	0				loci44	0	1	loci44	1	1	loci44	1	0	loci44	1
			loci45	1	0	loci45	1	0	loci45	0	1				loci45	1	1	loci45	0	1	loci45	0	1	loci45	1	0	loci45	0	1	loci45	1	1	loci45	0	1				loci45	1	0	loci45	1	0	loci45	0	1	loci45	1
			loci46	1	0	loci46	0	1	loci46	1	0				loci46	0	1	loci46	1	0	loci46	1	0	loci46	1	0				loci46	0	1							loci46	1	1	loci46	0	1	loci46	1	1	loci46	1
			loci47	0	1	loci47	1	1	loci47	0	1				loci47	0	1	loci47	0	1	loci47	0	1	loci47	0	1				loci47	1	1							loci47	0	1	loci47	1	0	loci47	1	0	loci47	1
			loci48	0	1	loci48	1	1	loci48	0	1				loci48	1	0	loci48	0	1	loci48	1	0	loci48	0	1													loci48	1	0	loci48	1	1	loci48	0	1	loci48	0
			loci49	1	0	loci49	1	1	loci49	1	1				loci49	1	0	loci49	0	1	loci49	1	1	loci49	0	1													loci49	0	1							loci49	0
			loci50	1	0	loci50	0	1	loci50	0	1				loci50	0	1	loci50	0	1	loci50	0	1	loci50	1	1													loci50	0	1							loci50	1
																																							loci51	1	1
																																							loci52	0	1
																																							loci53	0	1
[truncated: 10 more columns]

## Sheet: E7+HM1
	C. boreale			C. dichrum			C. japonicum			C. lavandulifolium			C. nankingense			T. vulgare			C. chanetii			C. indicum			C. japonicum var. wakasaense			C. okiense			C. yoshinaganthum			C. japonense			C. morifolium			C. vestitum			C. zawadskii			A.× marginatum			A. shiwogiku
loci	H	M	loci	H	M	loci	H	M	loci	H	M	loci	H	M	loci	H	M	loci	H	M	loci	H	M	loci	H	M	loci	H	M	loci	H	M	loci	H	M	loci	H	M	loci	H	M	loci	H	M	loci	H	M	loci	H
loci1	1	1	loci1	1	1	loci1	1	1	loci1	1	1	loci1	1	1	loci1	1	1	loci1	1	1	loci1	0	1	loci1	1	1	loci1	1	1	loci1	1	1	loci1	0	1	loci1	1	1	loci1	1	1	loci1	1	1	loci1	1	1	loci1	1
loci2	1	1	loci2	1	0	loci2	0	1	loci2	1	0	loci2	1	0	loci2	1	1	loci2	1	0	loci2	1	1	loci2	1	1	loci2	1	0	loci2	1	1	loci2	1	0	loci2	1	0	loci2	1	0	loci2	1	1	loci2	1	1	loci2	1
loci3	0	1	loci3	0	1	loci3	1	1	loci3	1	0	loci3	0	1	loci3	1	0	loci3	0	1	loci3	1	1	loci3	1	1	loci3	1	1	loci3	0	1	loci3	1	0	loci3	0	1	loci3	1	0	loci3	1	1	loci3	1	1	loci3	1
loci4	0	1	loci4	1	1	loci4	1	1	loci4	1	1	loci4	1	1	loci4	1	0	loci4	1	0	loci4	1	1	loci4	0	1	loci4	0	1	loci4	0	1	loci4	1	0	loci4	1	0	loci4	1	0	loci4	1	0	loci4	1	0	loci4	1
loci5	1	1	loci5	0	1	loci5	1	1	loci5	1	0	loci5	1	0	loci5	1	1	loci5	1	0	loci5	0	1	loci5	1	0	loci5	1	0	loci5	1	1	loci5	1	1	loci5	0	1	loci5	1	1	loci5	0	1	loci5	1	1	loci5	1
loci6	1	1	loci6	1	1	loci6	0	1	loci6	1	1	loci6	1	1	loci6	1	1	loci6	1	1	loci6	0	1	loci6	1	1	loci6	0	1	loci6	0	1	loci6	1	0	loci6	1	1	loci6	0	1	loci6	1	1	loci6	1	0	loci6	1
loci7	1	1	loci7	1	1	loci7	1	1	loci7	1	1	loci7	1	1	loci7	1	0	loci7	0	1	loci7	0	1	loci7	1	0	loci7	1	0	loci7	0	1	loci7	1	1	loci7	1	1	loci7	1	1	loci7	1	1	loci7	1	1	loci7	1
loci8	1	1	loci8	0	1	loci8	1	0	loci8	1	1	loci8	1	1	loci8	0	1	loci8	1	0	loci8	1	1	loci8	0	1	loci8	1	1	loci8	1	1	loci8	0	1	loci8	1	0	loci8	0	1	loci8	0	1	loci8	1	1	loci8	1
loci9	1	1	loci9	1	0	loci9	1	1	loci9	1	1	loci9	1	1	loci9	1	0	loci9	1	1	loci9	1	0	loci9	1	1	loci9	1	1	loci9	1	1	loci9	0	1	loci9	1	1	loci9	0	1	loci9	0	1	loci9	0	1	loci9	1
loci10	1	1	loci10	0	1	loci10	0	1	loci10	1	1	loci10	1	0	loci10	1	1	loci10	0	1	loci10	1	1	loci10	1	1	loci10	1	1	loci10	0	1	loci10	1	0	loci10	1	0	loci10	1	0	loci10	0	1	loci10	1	1	loci10	1
loci11	1	0	loci11	1	1	loci11	1	0	loci11	1	1	loci11	0	1	loci11	0	1	loci11	0	1	loci11	1	0	loci11	1	0	loci11	0	1	loci11	1	1	loci11	0	1	loci11	1	1	loci11	1	0	loci11	1	1	loci11	1	0	loci11	1
loci12	0	1	loci12	1	1	loci12	1	0	loci12	1	0	loci12	1	1	loci12	1	1	loci12	1	1	loci12	1	1	loci12	1	1	loci12	1	0	loci12	1	1	loci12	1	1	loci12	1	0	loci12	1	1	loci12	1	1	loci12	1	1	loci12	1
loci13	1	0	loci13	1	1	loci13	1	1	loci13	1	1	loci13	1	1	loci13	0	1	loci13	1	1	loci13	1	1	loci13	0	1	loci13	0	1	loci13	1	1	loci13	0	1	loci13	1	1	loci13	1	1	loci13	1	0	loci13	1	0	loci13	1
loci14	1	1	loci14	1	0	loci14	1	1	loci14	1	0	loci14	1	1	loci14	1	1	loci14	1	1	loci14	0	1	loci14	0	1	loci14	1	1	loci14	1	1	loci14	1	0	loci14	1	1	loci14	0	1	loci14	1	1	loci14	1	1	loci14	1
loci15	1	1	loci15	0	1	loci15	1	1	loci15	1	1	loci15	1	0	loci15	1	1	loci15	1	1	loci15	0	1	loci15	1	1	loci15	1	1	loci15	0	1	loci15	1	1	loci15	1	0	loci15	1	1	loci15	1	1	loci15	1	0	loci15	1
loci16	1	1	loci16	1	1	loci16	1	1	loci16	1	0	loci16	1	1	loci16	1	1	loci16	1	1	loci16	1	0	loci16	1	1	loci16	1	1	loci16	1	1	loci16	1	1	loci16	0	1	loci16	1	1	loci16	1	0	loci16	1	1	loci16	1
loci17	0	1	loci17	1	1	loci17	1	0	loci17	1	1	loci17	1	1	loci17	1	0	loci17	1	1	loci17	1	1	loci17	1	0	loci17	1	0	loci17	1	0	loci17	1	1	loci17	1	1	loci17	1	1	loci17	1	1	loci17	1	1	loci17	1
loci18	1	1	loci18	1	1	loci18	0	1	loci18	1	0	loci18	1	1	loci18	0	1	loci18	1	0	loci18	1	1	loci18	0	1	loci18	1	1	loci18	1	1	loci18	1	1	loci18	1	1	loci18	1	0	loci18	1	1	loci18	1	1	loci18	0
loci19	1	0	loci19	1	1	loci19	1	1	loci19	1	0	loci19	1	0	loci19	1	1	loci19	0	1	loci19	1	1	loci19	1	1	loci19	1	0	loci19	1	1	loci19	1	0	loci19	1	0	loci19	1	1	loci19	1	0	loci19	0	1	loci19	1
loci20	1	1	loci20	1	0	loci20	1	1	loci20	1	1	loci20	1	1	loci20	1	0	loci20	1	0	loci20	1	1	loci20	1	1	loci20	1	1	loci20	1	0	loci20	1	1	loci20	1	1	loci20	1	0	loci20	1	0	loci20	1	0	loci20	1
loci21	1	0	loci21	1	1	loci21	0	1	loci21	1	1	loci21	1	0	loci21	1	1	loci21	1	0	loci21	1	1	loci21	1	1	loci21	1	1	loci21	1	1	loci21	1	1	loci21	1	1	loci21	1	1	loci21	0	1	loci21	1	1	loci21	1
loci22	1	1	loci22	1	1	loci22	0	1	loci22	1	1	loci22	1	1	loci22	1	1	loci22	1	1	loci22	1	0	loci22	1	1	loci22	1	0	loci22	1	1	loci22	1	1	loci22	1	0	loci22	1	1	loci22	1	0	loci22	1	1	loci22	1
loci23	0	1	loci23	1	0	loci23	1	1	loci23	1	1	loci23	1	0	loci23	1	0	loci23	1	1	loci23	0	1	loci23	0	1	loci23	1	1	loci23	1	0	loci23	1	1	loci23	0	1	loci23	1	0	loci23	1	1	loci23	0	1	loci23	1
loci24	1	0	loci24	0	1	loci24	1	0	loci24	0	1	loci24	1	1	loci24	0	1	loci24	1	1	loci24	1	1	loci24	0	1	loci24	1	0	loci24	0	1	loci24	1	1	loci24	1	1	loci24	1	1	loci24	0	1	loci24	0	1	loci24	1
loci25	0	1	loci25	1	0	loci25	0	1	loci25	1	0	loci25	1	0	loci25	1	1	loci25	0	1	loci25	0	1	loci25	0	1	loci25	0	1	loci25	1	0	loci25	1	1	loci25	1	0	loci25	1	1	loci25	0	1	loci25	1	0	loci25	0
loci26	1	1	loci26	0	1	loci26	1	1	loci26	1	1	loci26	1	1	loci26	1	1	loci26	1	0	loci26	1	1	loci26	1	0	loci26	1	1	loci26	1	1	loci26	1	1	loci26	1	1	loci26	1	1	loci26	1	0	loci26	0	1	loci26	1
loci27	1	0	loci27	1	0	loci27	0	1	loci27	1	1	loci27	0	1	loci27	1	0	loci27	1	0	loci27	1	1	loci27	1	0	loci27	1	1	loci27	1	1	loci27	0	1	loci27	1	1	loci27	0	1	loci27	1	1	loci27	1	1	loci27	1
loci28	1	1	loci28	1	1	loci28	0	1	loci28	0	1	loci28	0	1	loci28	1	0	loci28	1	1	loci28	1	0	loci28	1	0	loci28	0	1	loci28	0	1	loci28	1	1	loci28	0	1	loci28	1	1	loci28	0	1	loci28	0	1	loci28	1
loci29	1	1	loci29	1	0	loci29	1	0	loci29	0	1	loci29	1	0	loci29	0	1	loci29	0	1	loci29	1	0	loci29	1	1	loci29	1	0	loci29	1	1	loci29	1	1	loci29	1	1	loci29	1	0	loci29	0	1	loci29	1	0	loci29	0
loci30	1	0	loci30	1	1	loci30	1	0	loci30	1	0	loci30	1	0	loci30	1	1	loci30	1	1	loci30	1	1	loci30	1	0	loci30	1	1	loci30	0	1	loci30	1	0	loci30	0	1	loci30	0	1	loci30	0	1	loci30	1	1	loci30	1
loci31	1	1	loci31	0	1	loci31	1	1	loci31	1	1	loci31	1	1	loci31	0	1	loci31	1	1	loci31	1	1	loci31	0	1	loci31	0	1	loci31	1	1	loci31	1	0	loci31	1	1	loci31	1	0	loci31	0	1	loci31	1	1	loci31	1
loci32	1	1	loci32	0	1	loci32	0	1	loci32	1	0	loci32	0	1	loci32	1	0	loci32	0	1	loci32	0	1	loci32	1	1	loci32	0	1	loci32	1	0	loci32	1	1	loci32	0	1	loci32	0	1	loci32	0	1	loci32	0	1	loci32	0
loci33	1	0	loci33	1	1	loci33	1	0	loci33	1	1	loci33	0	1	loci33	1	1	loci33	1	1	loci33	0	1	loci33	1	0	loci33	1	0	loci33	1	0	loci33	0	1	loci33	1	0	loci33	0	1	loci33	1	0	loci33	1	0	loci33	0
loci34	0	1	loci34	1	1	loci34	1	1	loci34	0	1	loci34	1	1	loci34	1	1	loci34	0	1	loci34	1	0	loci34	1	1	loci34	1	1	loci34	0	1	loci34	1	0	loci34	1	0	loci34	1	0	loci34	1	1	loci34	1	1	loci34	0
loci35	1	1	loci35	1	1	loci35	1	1	loci35	0	1	loci35	0	1	loci35	1	0	loci35	1	1	loci35	0	1	loci35	0	1	loci35	0	1	loci35	0	1	loci35	1	1	loci35	1	1	loci35	1	0	loci35	0	1	loci35	0	1	loci35	0
loci36	1	1	loci36	1	0	loci36	1	1	loci36	1	0	loci36	1	1	loci36	1	1	loci36	0	1	loci36	0	1	loci36	0	1	loci36	1	0	loci36	1	1	loci36	0	1	loci36	1	0	loci36	1	1	loci36	0	1	loci36	0	1	loci36	1
loci37	1	0	loci37	1	1	loci37	1	0	loci37	0	1	loci37	0	1	loci37	0	1	loci37	1	1	loci37	1	0	loci37	1	0	loci37	1	1	loci37	1	0	loci37	0	1	loci37	1	0	loci37	0	1	loci37	0	1	loci37	1	0	loci37	0
loci38	1	1	loci38	1	1	loci38	1	1	loci38	0	1	loci38	0	1	loci38	1	1	loci38	1	0	loci38	1	1	loci38	1	1	loci38	1	0	loci38	1	0	loci38	0	1	loci38	1	1	loci38	0	1	loci38	1	0	loci38	1	1	loci38	1
loci39	1	0	loci39	0	1	loci39	0	1	loci39	0	1	loci39	0	1	loci39	1	0	loci39	1	1	loci39	1	1	loci39	1	1	loci39	0	1	loci39	1	1	loci39	1	1	loci39	1	0	loci39	1	1	loci39	1	1	loci39	1	1	loci39	1
loci40	0	1	loci40	0	1	loci40	1	1	loci40	1	1	loci40	1	0	loci40	0	1	loci40	0	1	loci40	1	0	loci40	1	0	loci40	1	0	loci40	0	1	loci40	1	1	loci40	0	1	loci40	0	1	loci40	1	1	loci40	1	0	loci40	1
loci41	1	1	loci41	1	0	loci41	1	1	loci41	0	1	loci41	1	0	loci41	1	1	loci41	0	1	loci41	1	1	loci41	1	1	loci41	1	1	loci41	1	0	loci41	1	1	loci41	1	0	loci41	0	1	loci41	1	0	loci41	0	1	loci41	0
loci42	1	0	loci42	0	1	loci42	1	1	loci42	1	1	loci42	1	0	loci42	1	0	loci42	0	1	loci42	0	1	loci42	1	1	loci42	1	1	loci42	1	1	loci42	0	1	loci42	1	1	loci42	0	1	loci42	1	1	loci42	1	1	loci42	0
loci43	0	1	loci43	0	1	loci43	1	1	loci43	1	1	loci43	1	1	loci43	0	1	loci43	1	1	loci43	0	1	loci43	0	1	loci43	1	0	loci43	1	1	loci43	1	0	loci43	0	1	loci43	1	0	loci43	0	1	loci43	1	1	loci43	1
loci44	1	1	loci44	1	0	loci44	0	1	loci44	1	1	loci44	0	1	loci44	0	1	loci44	1	1	loci44	0	1	loci44	0	1	loci44	0	1	loci44	1	0	loci44	1	1	loci44	1	1	loci44	0	1	loci44	1	1	loci44	1	1	loci44	0
loci45	0	1	loci45	0	1	loci45	1	1	loci45	0	1	loci45	0	1	loci45	1	0	loci45	1	1	loci45	1	0	loci45	0	1	loci45	1	0	loci45	1	0	loci45	0	1	loci45	0	1	loci45	1	1	loci45	1	0	loci45	1	0	loci45	1
loci46	0	1	loci46	1	1	loci46	1	1	loci46	0	1	loci46	0	1	loci46	0	1	loci46	1	1	loci46	1	0	loci46	1	1	loci46	1	1	loci46	1	1	loci46	1	0	loci46	0	1	loci46	0	1	loci46	1	0	loci46	1	0	loci46	0
loci47	1	1	loci47	1	1	loci47	1	0	loci47	0	1	loci47	0	1	loci47	0	1	loci47	0	1	loci47	1	0	loci47	1	0	loci47	0	1	loci47	1	1	loci47	0	1	loci47	0	1	loci47	1	0	loci47	1	0	loci47	0	1	loci47	0
loci48	0	1	loci48	1	0	loci48	0	1	loci48	0	1	loci48	1	1	loci48	1	1	loci48	1	1	loci48	0	1	loci48	0	1	loci48	1	1	loci48	0	1	loci48	0	1	loci48	0	1	loci48	0	1	loci48	1	1	loci48	0	1
loci49	0	1	loci49	1	1	loci49	0	1	loci49	1	0				loci49	0	1	loci49	0	1	loci49	0	1	loci49	0	1	loci49	1	1	loci49	0	1	loci49	0	1	loci49	1	1	loci49	1	0	loci49	1	0	loci49	0	1
loci50	1	0				loci50	0	1													loci50	0	1	loci50	0	1	loci50	1	1	loci50	1	1							loci50	1	0
						loci51	0	1																			loci51	0	1	loci51	1	1							loci51	1	1
																											loci52	0	1
																											loci53	1	1
																											loci54	1	0
																											loci55	1	1
																											loci56	0	1
																											loci57	1	1
[truncated: 10 more columns]

## Sheet: E7+HM3
	C. boreale			C. dichrum			C. japonicum			C. lavandulifolium			C. nankingense			T. vulgare			C. chanetii			C. indicum			C. japonicum var. wakasaense			C. okiense			C. yoshinaganthum			C. japonense			C. morifolium			C. vestitum			C. zawadskii			A.× marginatum			A. shiwogiku
loci	H	M	loci	H	M	loci	H	M	loci	H	M	loci	H	M	loci	H	M	loci	H	M	loci	H	M	loci	H	M	loci	H	M	loci	H	M	loci	H	M	loci	H	M	loci	H	M	loci	H	M	loci	H	M	loci	H
loci1	1	1	loci1	1	1	loci1	1	1	loci1	1	1	loci1	0	1	loci1	1	1	loci1	1	1	loci1	0	1	loci1	1	1	loci1	1	1	loci1	1	1	loci1	0	1	loci1	1	1	loci1	1	0	loci1	0	1	loci1	1	1	loci1	1
loci2	1	0	loci2	1	1	loci2	1	1	loci2	1	1	loci2	0	1	loci2	0	1	loci2	1	1	loci2	0	1	loci2	0	1	loci2	1	1	loci2	1	0	loci2	1	1	loci2	1	1	loci2	1	1	loci2	0	1	loci2	1	0	loci2	0
loci3	1	1	loci3	1	1	loci3	1	1	loci3	1	0	loci3	1	0	loci3	1	1	loci3	1	0	loci3	1	1	loci3	0	1	loci3	1	1	loci3	1	1	loci3	1	1	loci3	1	0	loci3	1	0	loci3	1	1	loci3	1	1	loci3	1
loci4	1	0	loci4	1	1	loci4	0	1	loci4	1	1	loci4	1	1	loci4	1	0	loci4	1	1	loci4	0	1	loci4	1	1	loci4	1	1	loci4	0	1	loci4	1	1	loci4	1	0	loci4	1	0	loci4	1	0	loci4	1	1	loci4	1
loci5	0	1	loci5	0	1	loci5	1	1	loci5	1	0	loci5	1	1	loci5	1	1	loci5	1	1	loci5	1	0	loci5	1	1	loci5	0	1	loci5	1	1	loci5	0	1	loci5	1	1	loci5	0	1	loci5	1	1	loci5	1	1	loci5	0
loci6	1	1	loci6	1	1	loci6	0	1	loci6	1	1	loci6	1	1	loci6	1	1	loci6	0	1	loci6	1	1	loci6	0	1	loci6	1	1	loci6	1	1	loci6	1	1	loci6	1	1	loci6	1	1	loci6	0	1	loci6	1	0	loci6	0
loci7	1	1	loci7	1	0	loci7	0	1	loci7	1	1	loci7	0	1	loci7	0	1	loci7	0	1	loci7	0	1	loci7	0	1	loci7	1	1	loci7	1	1	loci7	1	1	loci7	1	1	loci7	1	1	loci7	1	1	loci7	1	1	loci7	0
loci8	1	0	loci8	1	1	loci8	1	0	loci8	1	1	loci8	1	1	loci8	1	1	loci8	1	1	loci8	1	1	loci8	1	0	loci8	1	1	loci8	1	1	loci8	0	1	loci8	1	0	loci8	1	1	loci8	0	1	loci8	1	0	loci8	0
loci9	1	1	loci9	1	0	loci9	1	1	loci9	1	0	loci9	0	1	loci9	0	1	loci9	0	1	loci9	1	1	loci9	1	1	loci9	0	1	loci9	0	1	loci9	1	1	loci9	0	1	loci9	1	0	loci9	1	1	loci9	0	1	loci9	0
loci10	1	1	loci10	1	1	loci10	1	1	loci10	1	1	loci10	0	1	loci10	1	1	loci10	0	1	loci10	1	1	loci10	1	1	loci10	0	1	loci10	1	0	loci10	1	1	loci10	1	1	loci10	1	1	loci10	0	1	loci10	0	1	loci10	0
loci11	0	1	loci11	1	1	loci11	0	1	loci11	1	1	loci11	1	1	loci11	0	1	loci11	1	0	loci11	0	1	loci11	1	1	loci11	1	0	loci11	1	1	loci11	0	1	loci11	1	1	loci11	1	0	loci11	1	0	loci11	1	1	loci11	0
loci12	0	1	loci12	1	1	loci12	1	1	loci12	0	1	loci12	1	0	loci12	1	1	loci12	1	0	loci12	1	1	loci12	0	1	loci12	0	1	loci12	0	1	loci12	0	1	loci12	1	0	loci12	1	0	loci12	1	0	loci12	0	1	loci12	0
loci13	1	1	loci13	0	1	loci13	1	0	loci13	1	1	loci13	1	1	loci13	0	1	loci13	1	1	loci13	0	1	loci13	1	1	loci13	0	1	loci13	1	1	loci13	1	1	loci13	1	1	loci13	1	1	loci13	1	1	loci13	1	1	loci13	0
loci14	1	1	loci14	0	1	loci14	1	1	loci14	1	1	loci14	1	1	loci14	1	1	loci14	0	1	loci14	1	1	loci14	1	1	loci14	1	1	loci14	0	1	loci14	1	1	loci14	1	0	loci14	0	1	loci14	1	0	loci14	1	0	loci14	0
loci15	0	1	loci15	1	1	loci15	1	0	loci15	0	1	loci15	0	1	loci15	1	1	loci15	1	1	loci15	1	1	loci15	1	1	loci15	1	0	loci15	0	1	loci15	0	1	loci15	1	1	loci15	1	1	loci15	1	1	loci15	1	1	loci15	1
loci16	1	1	loci16	1	0	loci16	1	1	loci16	1	1	loci16	1	1	loci16	1	0	loci16	1	0	loci16	0	1	loci16	1	1	loci16	1	0	loci16	1	0	loci16	1	0	loci16	1	1	loci16	1	1	loci16	1	1	loci16	0	1	loci16	0
loci17	1	1	loci17	0	1	loci17	1	1	loci17	1	1	loci17	1	1	loci17	1	1	loci17	1	1	loci17	0	1	loci17	0	1	loci17	1	1	loci17	1	1	loci17	1	1	loci17	1	0	loci17	1	0	loci17	1	0	loci17	1	1	loci17	0
loci18	1	0	loci18	1	1	loci18	0	1	loci18	1	0	loci18	1	1	loci18	1	1	loci18	1	1	loci18	1	1	loci18	0	1	loci18	1	1	loci18	0	1	loci18	1	1	loci18	1	1	loci18	1	0	loci18	1	1	loci18	0	1	loci18	1
loci19	1	1	loci19	1	0	loci19	1	1	loci19	1	1	loci19	1	0	loci19	1	1	loci19	1	0	loci19	1	1	loci19	1	1	loci19	1	1	loci19	1	1	loci19	1	0	loci19	1	1	loci19	1	0	loci19	1	1	loci19	1	1	loci19	1
loci20	1	0	loci20	1	1	loci20	1	1	loci20	1	1	loci20	1	1	loci20	1	1	loci20	1	0	loci20	1	1	loci20	1	1	loci20	1	1	loci20	1	1	loci20	0	1	loci20	1	1	loci20	0	1	loci20	1	1	loci20	1	1	loci20	1
loci21	1	0	loci21	1	1	loci21	1	1	loci21	1	0	loci21	0	1	loci21	1	0	loci21	0	1	loci21	1	1	loci21	1	1	loci21	0	1	loci21	1	1	loci21	0	1	loci21	1	1	loci21	1	0	loci21	1	1	loci21	1	0	loci21	1
loci22	0	1	loci22	1	0	loci22	1	1	loci22	1	1	loci22	1	1	loci22	1	1	loci22	1	0	loci22	1	1	loci22	1	0	loci22	1	0	loci22	1	1	loci22	1	1	loci22	1	1	loci22	0	1	loci22	0	1	loci22	1	0	loci22	1
loci23	0	1	loci23	0	1	loci23	1	1	loci23	1	0	loci23	1	1	loci23	0	1	loci23	1	1	loci23	0	1	loci23	1	1	loci23	1	1	loci23	1	1	loci23	1	1	loci23	1	0	loci23	0	1	loci23	1	1	loci23	0	1	loci23	0
loci24	1	1	loci24	1	1	loci24	1	0	loci24	1	1	loci24	1	0	loci24	0	1	loci24	1	0	loci24	1	1	loci24	1	0	loci24	1	1	loci24	1	0	loci24	1	0	loci24	1	1	loci24	1	1	loci24	1	0	loci24	0	1	loci24	0
loci25	0	1	loci25	1	1	loci25	1	1	loci25	1	1	loci25	1	1	loci25	1	1	loci25	1	1	loci25	0	1	loci25	1	0	loci25	0	1	loci25	1	0	loci25	0	1	loci25	1	1	loci25	1	1	loci25	0	1	loci25	0	1	loci25	1
loci26	1	1	loci26	1	1	loci26	1	0	loci26	1	1	loci26	1	0	loci26	0	1	loci26	0	1	loci26	1	1	loci26	1	0	loci26	1	1	loci26	0	1	loci26	1	0	loci26	1	1	loci26	1	0	loci26	0	1	loci26	0	1	loci26	1
loci27	1	0	loci27	1	0	loci27	1	1	loci27	0	1	loci27	1	0	loci27	0	1	loci27	1	0	loci27	1	1	loci27	1	1	loci27	1	0	loci27	0	1	loci27	1	0	loci27	1	0	loci27	1	1	loci27	1	1	loci27	0	1	loci27	1
loci28	1	1	loci28	1	0	loci28	1	1	loci28	1	1	loci28	1	0	loci28	1	0	loci28	1	1	loci28	1	0	loci28	0	1	loci28	1	1	loci28	0	1	loci28	0	1	loci28	0	1	loci28	1	1	loci28	1	1	loci28	1	0	loci28	1
loci29	1	0	loci29	0	1	loci29	1	0	loci29	1	0	loci29	1	0	loci29	0	1	loci29	1	1	loci29	1	0	loci29	0	1	loci29	1	1	loci29	1	1	loci29	1	0	loci29	1	0	loci29	1	0	loci29	1	0	loci29	1	1	loci29	1
loci30	1	0	loci30	1	1	loci30	1	1	loci30	1	0	loci30	1	0	loci30	1	0	loci30	1	1	loci30	1	1	loci30	1	1	loci30	1	1	loci30	1	0	loci30	1	1	loci30	1	1	loci30	1	1	loci30	1	0	loci30	1	0	loci30	1
loci31	1	0	loci31	1	1	loci31	1	1	loci31	0	1	loci31	1	1	loci31	1	1	loci31	1	1	loci31	1	0	loci31	1	0	loci31	1	0	loci31	0	1	loci31	1	0	loci31	0	1	loci31	1	0	loci31	1	1	loci31	1	0	loci31	1
loci32	1	1	loci32	1	0	loci32	0	1	loci32	1	1	loci32	1	1	loci32	1	0	loci32	1	0	loci32	1	1	loci32	0	1	loci32	1	1	loci32	1	0	loci32	1	1	loci32	1	0	loci32	1	1	loci32	1	0	loci32	1	1	loci32	1
loci33	1	1	loci33	1	1	loci33	1	1	loci33	1	1	loci33	1	0	loci33	1	1	loci33	1	0	loci33	1	0	loci33	1	0	loci33	1	1	loci33	1	1	loci33	1	1	loci33	1	0	loci33	1	1	loci33	1	1	loci33	1	0	loci33	1
loci34	1	1	loci34	1	1	loci34	0	1	loci34	1	1	loci34	1	1	loci34	1	1	loci34	1	0	loci34	1	1	loci34	1	0	loci34	0	1	loci34	1	0	loci34	1	1	loci34	1	0	loci34	1	1	loci34	1	1	loci34	1	1	loci34	1
loci35	1	1	loci35	1	0	loci35	1	1	loci35	1	0	loci35	1	1	loci35	1	0	loci35	1	1	loci35	1	0	loci35	0	1	loci35	1	1	loci35	1	1	loci35	0	1	loci35	1	1	loci35	1	0	loci35	0	1	loci35	1	1	loci35	1
loci36	0	1	loci36	1	1	loci36	1	1	loci36	0	1	loci36	1	1	loci36	1	0	loci36	0	1	loci36	1	0	loci36	1	1	loci36	1	1	loci36	1	1	loci36	0	1	loci36	1	1	loci36	1	1	loci36	1	1	loci36	1	1	loci36	1
loci37	1	0	loci37	1	0	loci37	1	1	loci37	1	0	loci37	1	0	loci37	1	1	loci37	0	1	loci37	1	1	loci37	1	0	loci37	1	0	loci37	1	1	loci37	1	1	loci37	1	0	loci37	1	0	loci37	1	1	loci37	1	0	loci37	1
loci38	1	1	loci38	1	1	loci38	1	1	loci38	1	0	loci38	0	1	loci38	1	0	loci38	1	1	loci38	1	0	loci38	1	0	loci38	1	0	loci38	1	1	loci38	0	1	loci38	1	1	loci38	1	1	loci38	1	1	loci38	1	0	loci38	1
loci39	1	0	loci39	1	1	loci39	1	0	loci39	1	1	loci39	1	1	loci39	1	0	loci39	1	0	loci39	1	1	loci39	1	1	loci39	0	1	loci39	1	0	loci39	1	1	loci39	1	0	loci39	1	1	loci39	1	1	loci39	1	1	loci39	1
loci40	1	1	loci40	1	1	loci40	0	1	loci40	0	1	loci40	1	0	loci40	1	1	loci40	0	1	loci40	0	1	loci40	1	0	loci40	1	1	loci40	0	1	loci40	1	0	loci40	1	1	loci40	1	1	loci40	1	0	loci40	1	0	loci40	1
loci41	1	1	loci41	1	0	loci41	0	1	loci41	1	1	loci41	1	0	loci41	0	1	loci41	1	0	loci41	0	1	loci41	0	1	loci41	1	0	loci41	1	0	loci41	1	0	loci41	1	1	loci41	1	0	loci41	1	1	loci41	0	1	loci41	1
loci42	1	0	loci42	1	1	loci42	1	0	loci42	0	1	loci42	1	0	loci42	1	0	loci42	1	1	loci42	1	0	loci42	1	1	loci42	1	0	loci42	1	0	loci42	0	1	loci42	1	1	loci42	0	1	loci42	1	0	loci42	1	0	loci42	1
loci43	1	1	loci43	1	0	loci43	1	0	loci43	1	0	loci43	0	1	loci43	1	0	loci43	0	1	loci43	1	1	loci43	1	0	loci43	0	1	loci43	1	1	loci43	0	1	loci43	0	1	loci43	1	1	loci43	0	1	loci43	0	1	loci43	1
loci44	1	0	loci44	1	1	loci44	0	1	loci44	1	1	loci44	1	0	loci44	1	0	loci44	1	1	loci44	1	0	loci44	1	0	loci44	0	1	loci44	1	0	loci44	1	0	loci44	1	0	loci44	0	1	loci44	1	0	loci44	0	1	loci44	1
loci45	1	1	loci45	0	1	loci45	0	1	loci45	0	1	loci45	0	1	loci45	1	1	loci45	1	0	loci45	1	0	loci45	1	0	loci45	1	0	loci45	0	1	loci45	1	1	loci45	1	0	loci45	1	1	loci45	1	0	loci45	1	1	loci45	1
loci46	0	1	loci46	1	0	loci46	0	1	loci46	1	0	loci46	1	0	loci46	0	1	loci46	1	1	loci46	0	1	loci46	0	1	loci46	1	0	loci46	0	1	loci46	1	0	loci46	0	1	loci46	1	1	loci46	1	0	loci46	1	0	loci46	0
loci47	1	0	loci47	0	1	loci47	0	1	loci47	1	0	loci47	1	1	loci47	1	0	loci47	0	1	loci47	0	1	loci47	1	0	loci47	1	0	loci47	1	1	loci47	0	1	loci47	0	1	loci47	1	0	loci47	0	1	loci47	1	1	loci47	1
loci48	1	1	loci48	1	0	loci48	1	0	loci48	1	1	loci48	1	1	loci48	1	0	loci48	1	1	loci48	1	0	loci48	1	1	loci48	1	0	loci48	1	1	loci48	1	1	loci48	1	1	loci48	1	0	loci48	1	0	loci48	1	0	loci48	1
loci49	0	1	loci49	0	1	loci49	0	1	loci49	0	1	loci49	0	1	loci49	1	0	loci49	0	1	loci49	0	1	loci49	0	1	loci49	0	1	loci49	1	1	loci49	1	0	loci49	0	1	loci49	1	0	loci49	1	1	loci49	0	1	loci49	1
loci50	0	1	loci50	1	0	loci50	0	1	loci50	1	0	loci50	1	1	loci50	0	1	loci50	1	0	loci50	1	0	loci50	1	1	loci50	1	0	loci50	0	1	loci50	0	1	loci50	0	1	loci50	0	1	loci50	1	0	loci50	1	1	loci50	0
loci51	0	1	loci51	1	0	loci51	1	0	loci51	1	0	loci51	1	1	loci51	0	1	loci51	1	0	loci51	0	1	loci51	0	1	loci51	1	0	loci51	1	0	loci51	0	1	loci51	0	1	loci51	0	1	loci51	0	1	loci51	1	1	loci51	1
loci52	1	1	loci52	1	1	loci52	1	0	loci52	0	1	loci52	0	1	loci52	1	0	loci52	0	1	loci52	1	0	loci52	0	1	loci52	0	1	loci52	1	1	loci52	1	0	loci52	0	1	loci52	0	1	loci52	1	0	loci52	0	1	loci52	0
loci53	1	0	loci53	0	1	loci53	1	0	loci53	0	1	loci53	1	1	loci53	1	0	loci53	1	1	loci53	1	0	loci53	1	0	loci53	0	1	loci53	1	0	loci53	1	0	loci53	0	1	loci53	1	1	loci53	1	1	loci53	1	0	loci53	1
loci54	1	0	loci54	0	1	loci54	1	1	loci54	0	1	loci54	1	1	loci54	0	1	loci54	0	1	loci54	1	0	loci54	1	0	loci54	1	0	loci54	0	1	loci54	1	0	loci54	0	1	loci54	0	1	loci54	1	1	loci54	1	1	loci54	0
loci55	0	1	loci55	0	1	loci55	1	1	loci55	0	1				loci55	1	1	loci55	0	1				loci55	1	1	loci55	0	1	loci55	1	0				loci55	0	1	loci55	0	1	loci55	1	1	loci55	0	1	loci55	1
loci56	1	1	loci56	0	1	loci56	0	1	loci56	1	1				loci56	0	1	loci56	0	1				loci56	0	1	loci56	1	0	loci56	0	1				loci56	0	1	loci56	0	1				loci56	0	1	loci56	1
loci57	0	1	loci57	1	0	loci57	1	0	loci57	1	1				loci57	1	0	loci57	0	1				loci57	1	0	loci57	0	1	loci57	1	0				loci57	1	0	loci57	0	1				loci57	1	0	loci57	1
loci58	0	1	loci58	0	1										loci58	0	1	loci58	1	0				loci58	1	0	loci58	1	1	loci58	0	1													loci58	1	0	loci58	0
																								loci59	0	1																			loci59	0	1
																								loci60	1	0																			loci60	1	1
																								loci61	0	1
																								loci62	1	1
																								loci63	1	1
	MspI/HpaII fragment patterns and locus methylation state
	M line	H line	Methylation status
	1	1	CCGG(Non-methylated)
	1	0	CmCGG(fully-methylated)
	0	1	mCCGG(hemi-methylated)
	Note: 1 fragment present, 0 fragment absent
[truncated: 10 more columns]

[truncated: 2 more sheets: E8+HM2, E8+HM8]
