# Supplementary material for: Limited DNA methylation variation and the transcription of MET1 and DDM1 in the genus Chrysanthemum (Asteraceae): following the track of polyploidy
Source: Front Plant Sci. 2015 Aug 27;6:668. doi: 10.3389/fpls.2015.00668 (PMC4550781; doi:10.3389/fpls.2015.00668)
Supplement: Data S2 — Expression stability of the reference genes, as calculated by NormFinder. [file Data_Sheet_2.XLSX]

## Sheet: 2x vs. 4x
2x vs. 4x	Gene name	Stability value		Best gene	EF1-α
	EF1-α	0.0367984
	TUB	0.373931
	ACTIN	0.0367984
	PP2A	0.377984
	NOTE: a low stability value reflects stability and a high stability value instability

## Sheet: 4x vs. 6x
4x vs. 6x	Gene name	Stability value		Best gene	EF1-α
	EF1-α	0.014566
	TUB	0.014566
	ACTIN	0.168422
	PP2A	0.374114
	NOTE: a low stability value reflects stability and a high stability value instability

## Sheet: 6x vs. 8x
6x vs. 8x	Gene name	Stability value		Best gene	TUB
	EF1-α	0.353615
	TUB	0.0900384
	ACTIN	0.265115
	PP2A	0.138509
	NOTE: a low stability value reflects stability and a high stability value instability

## Sheet: 8x vs. 10x
8x vs. 10x	Gene name	Stability value		Best gene	PP2A
	EF1-α	0.490303
	TUB	0.125217
	ACTIN	0.0675354
	PP2A	0.0243963
	NOTE: a low stability value reflects stability and a high stability value instability
